# Supplementary material for: Insights Into Transcriptome Profiles Associated With Wooden Breast Myopathy in Broilers Slaughtered at the Age of 6 or 7 Weeks
Source: Front Physiol. 2021 Jun 28;12:691194. doi: 10.3389/fphys.2021.691194 (PMC8273767; doi:10.3389/fphys.2021.691194)
Supplement: Supplementary file 1 [file Table_1.xlsx]

## Sheet: Primer for qPCR
Supplementary Table 1 Primers
1.1) primers for qPCR
NCBI Accession number	Gene ID	Gene Annotation	Sequence (5' → 3')		Amplicon length (bp)	qPCR-amplicon melting temperture (°C)
XM_015293685.2	ABLIM3	Actin binding LIM protein family member 3	Forward	ACTTCTACCGCTCAGGCACA	104	80
			Reverse	GAAATGCTTGGGTGCTTGGT
NM_204127.1	ACTN1	Actinin, alpha 1	Forward	TGGACAGATGGTAAGGAAGCG	200	77.2
			Reverse	CTGGCATTGACACTCGGAGA
XM_015298413.2	BCAN	Brevican	Forward	GTCCGCTATCCCATCGTCAC	121	80.4
			Reverse	ACGCATCGTATCTGCTCTGG
NM_001004405.2	CAPN3	Calpain 3	Forward	GAACAACCAGCTCTACGACA	117	79.8
			Reverse	TGGAATGCCCTGAACATAGC
XM_025142696.1	CAMTA1	Calmodulin-binding transcription activator 1	Forward	AGTGAACCCTTGACCCCTTC	144	80
			Reverse	TTCTACCTTCTCGCTGGTGG
NM_001302168.1	CCL19	C-C motif chemokine ligand 19	Forward	ACTGGTCTGTTCTCTTGGGTT	139	79.8
			Reverse	ATGGAATCAGCATGGTGGCAA
XM_004941037.2	CCSER1	Coiled-coil serine-rich protein 1	Forward	TGGGGAACAGTATAGCATTTCA	174	82.1
			Reverse	TAACTGCGGCATCACTTGTA
NM_001012560.1	DEK	DEK Proto-oncogene	Forward	AGCATGGTAACTAATCGGCA	188	81.7
			Reverse	TCAAACTTCTGCATCTCGCT
XM_015280148.1	DOCK8	Dedicator of cytokinesis 8	Forward	AGAACTTCAACCTCAGTCGGT	95	79.6
			Reverse	GGTGTTCCTCTTGTACTGCTCA
NM_204194.1	ILK	Integrin-linked kinase	Forward	CGACGTGAAGTTCTCCTTCC	183	77
			Reverse	TCCATGTTGGACAAGTCTGC
NM_205288.2	ITGA8	Integrin subunit alpha 8	Forward	AGCACTGAAAATCAGGTCCC	152	80
			Reverse	TGATTGCTATGCTTCCCTCG
NM_204483.1	ITGB5	Integrin subunit beta 5	Forward	ACCATTCACGACAGGAGGGA	94	80.7
			Reverse	TGGGCTTTCGGTAGAGAGGAT
XM_015286580.2	LDHA	Lactate dehydrogenase A	Forward	TTCTCTGCCAGCTGAATAGCTT	200	82.2
			Reverse	CGGGTCATTGTCTTGTTGCAT
NM_001319304.1	MYH1D	Myosin, heavy chain 1D, skeletal muscle	Forward	AGATTTCTGACCTCACGGAGC	173	76.7
			Reverse	GAGTTCCAACTGGACACGAAG
NM_001097526.1	MYL10	Myosin, light chain 10, regulatory	Forward	CTGCACTGGGTCGTCTGAAT	135	79.9
			Reverse	TGGTTTCTTCTGGGTCCGTG
NM_001322361.1	MYLK	Myosin light chain kinase	Forward	ACAGACTGAAAGCACAAAGACAG	171	82
			Reverse	CAGAGCCATTCACTGACGGT
NM_204274.1	NOV	Nephroblastoma overexpressed	Forward	CTGAGTTTAGAGGACCTTGCC	150	80.4
			Reverse	AGAAGGCTGTGTAAGTGTTTGT
NM_001007831.1	PHKB	Phosphorylase kinase regulatory subunit beta	Forward	GCACGGTGTAGTAATTGTTGC	148	80.3
			Reverse	GGGCACTTTGTGTCTCTAATG
NM_205435.1	PTK2	Protein tyrosine kinase 2	Forward	GGTTTTATCCGAGTCCTCAGC	192	77.8
			Reverse	CCGAATCCTCCATGTTTGGC
NM_204984.1	PXN	Paxillin	Forward	CAGGAGGAGATTGGATCACG	136	79.2
			Reverse	CCAAAGCCGTCACCACTTTA
XM_001233673.5	RASL10B	RAS like family 10 member B	Forward	GGAGCTTCACTGCTATCCTGG	189	76.7
			Reverse	AAGGGAGTGGGTCTTGGTTC
XM_015299980.2	SBNO2	Strawberry notch homolog 2	Forward	TGTTCAAGTCCTGCTCACGG	93	80.6
			Reverse	GGCACAACCTGGCTTGGATA
XM_015293901.2	SGCD	Sarcoglycan, delta	Forward	CCTGAAGCCTCATACAGCAA	133	80.2
			Reverse	TATTCTTCTGCTCCACAGCG
NM_001197042.1	SLIT3	Slit guidance ligand 3	Forward	CCTCAACACACCGCTCTACA	174	78.4
			Reverse	GGAAGGACTCCTATCGACTGC
XM_015285700.2	SOD3	Superoxide dismutase 3, extracellular	Forward	TACAAACCCAACCTCTTCGC	102	80.5
			Reverse	GTTATTGCCCTTGCCCATGT
XM_015290098.2	SPEG	SPEG complex locus	Forward	ACCTGGTTTCACAACGGCTC	140	80.1
			Reverse	ACTTTGTTGGCAATGACGCT
NM_204703.2	TLL1	Tolloid-like 1	Forward	GCGATCCTGGCTATGAACTT	169	79.1
			Reverse	GAAATTCGGTACTGCGTTGG
NM_204523.1	TLN1	Talin 1	Forward	AACATGAGGGACAAAGCTCC	140	79.6
			Reverse	TCCTGGGAGATACCTTCTCG
NM_205441.1	VCL	Vinculin	Forward	CCTGCTTGCCAAATGTGACC	96	81.2
			Reverse	ATTGCCCTAGCCTGAGGAGA
XM_413835.6	WHDC1	WAS protein homology region 2 domain containing 1	Forward	CCAACAAGCAGAAGAGTGGA	160	80.4
			Reverse	CGGGCACTTTTCCTTGAATG

## Sheet: Primer for ddPCR
Supplementary Table 1 Primers
1.2) primers for ddPCR
NCBI Accession number	Gene ID	Gene Annotation	Sequence (5' → 3')		Amplicon length (bp)	qPCR-amplicon melting temperture (°C)	ddPCR-annealing temperature (°C)	ddPCR-Template (ng/20uL reaction)
NM_204127.1	ACTN1	Actinin, alpha 1	Forward	TGGACAGATGGTAAGGAAGCG	200	77.2	58	10
			Reverse	CTGGCATTGACACTCGGAGA
NM_204194.1	ILK	Integrin-linked kinase	Forward	CGACGTGAAGTTCTCCTTCC	183	77	58	10
			Reverse	TCCATGTTGGACAAGTCTGC
NM_205288.2	ITGA8	Integrin subunit alpha 8	Forward	AGCACTGAAAATCAGGTCCC	152	80	60	10
			Reverse	TGATTGCTATGCTTCCCTCG
NM_204483.1	ITGB5	Integrin subunit beta 5	Forward	ACCATTCACGACAGGAGGGA	94	80.7	55	10
			Reverse	TGGGCTTTCGGTAGAGAGGAT
NM_205435.1	PTK2	Protein tyrosine kinase 2	Forward	GGTTTTATCCGAGTCCTCAGC	192	77.8	58	10
			Reverse	CCGAATCCTCCATGTTTGGC
NM_204984.1	PXN	Paxillin	Forward	CAGGAGGAGATTGGATCACG	136	79.2	60	10
			Reverse	CCAAAGCCGTCACCACTTTA
NM_204523.1	TLN1	Talin 1	Forward	AACATGAGGGACAAAGCTCC	140	79.6	60	10
			Reverse	TCCTGGGAGATACCTTCTCG
NM_205441.1	VCL	Vinculin	Forward	CCTGCTTGCCAAATGTGACC	96	81.2	58	10
			Reverse	ATTGCCCTAGCCTGAGGAGA
