# Supplementary material for: Insights Into Transcriptome Profiles Associated With Wooden Breast Myopathy in Broilers Slaughtered at the Age of 6 or 7 Weeks
Source: Front Physiol. 2021 Jun 28;12:691194. doi: 10.3389/fphys.2021.691194 (PMC8273767; doi:10.3389/fphys.2021.691194)
Supplement: Supplementary file 2 [file Table_2.xlsx]

## Sheet: 6-week-old
Supplementary Table 2 DE genes
2.1) 6wk
NCBI Accession	Gene Symbol	Description	Fold change	Cellular component	Biological process	Mild mean	Mild std.dev.	Severe mean	Severe std.dev.
XM_004946419.2	38231	PREDICTED: Gallus gallus septin 4 (SEPT4), transcript variant X1, mRNA	-2.49369	Uncharacterized	Uncharacterized
XM_004946265.2	AATK	PREDICTED: Gallus gallus apoptosis-associated tyrosine kinase (AATK), transcript variant X6, mRNA	1.44638	Uncharacterized	Uncharacterized
XM_015295616.1	AATK	PREDICTED: Gallus gallus apoptosis-associated tyrosine kinase (AATK), transcript variant X5, mRNA	1.39247	Integral component of membrane	Uncharacterized
XR_001469374.1	AATK	PREDICTED: Gallus gallus apoptosis-associated tyrosine kinase (AATK), transcript variant X3, misc_RNA	1.38023	Uncharacterized	Uncharacterized
XM_015299987.1	ABCA7	PREDICTED: Gallus gallus ATP-binding cassette, sub-family A (ABC1), member 7 (ABCA7), transcript variant X2, mRNA	1.92407	Uncharacterized	Uncharacterized
XM_015292048.1	ABHD2	PREDICTED: Gallus gallus abhydrolase domain containing 2 (ABHD2), transcript variant X3, mRNA	-1.47568	Acrosomal vesicle; sperm flagellum; sperm plasma membrane	Acrosome reaction; acylglycerol catabolic process; cellular lipid metabolic process; medium-chain fatty acid biosynthetic process; medium-chain fatty acid catabolic process; negative regulation of cell migration; response to progesterone; response to wounding; sperm capacitation; steroid hormone mediated signaling pathway
XM_004943845.2	ABHD2	PREDICTED: Gallus gallus abhydrolase domain containing 2 (ABHD2), transcript variant X1, mRNA	-1.49519	Acrosomal vesicle; sperm flagellum; sperm plasma membrane	Acrosome reaction; acylglycerol catabolic process; cellular lipid metabolic process; medium-chain fatty acid biosynthetic process; medium-chain fatty acid catabolic process; negative regulation of cell migration; response to progesterone; response to wounding; sperm capacitation; steroid hormone mediated signaling pathway
XM_015276228.1	ACSL1	PREDICTED: Gallus gallus acyl-CoA synthetase long-chain family member 1 (ACSL1), transcript variant X2, mRNA	-1.66972	Mitochondrion	Adiponectin-activated signaling pathway; lipid biosynthetic process; long-chain fatty acid import; positive regulation of cold-induced thermogenesis; positive regulation of protein serine/threonine kinase activity
XM_015276227.1	ACSL1	PREDICTED: Gallus gallus acyl-CoA synthetase long-chain family member 1 (ACSL1), transcript variant X1, mRNA	-1.70694	Mitochondrion	Adiponectin-activated signaling pathway; lipid biosynthetic process; long-chain fatty acid import; positive regulation of cold-induced thermogenesis; positive regulation of protein serine/threonine kinase activity
XR_001463776.1	ACSL3	PREDICTED: Gallus gallus acyl-CoA synthetase long-chain family member 3 (ACSL3), transcript variant X3, misc_RNA	1.33087	Uncharacterized	Uncharacterized
XM_003641422.3	ACTR10L	PREDICTED: Gallus gallus actin-related protein 10-like (ACTR10L), mRNA	1.51562	Uncharacterized	Uncharacterized
XM_417874.5	ADAMTS15	PREDICTED: Gallus gallus ADAM metallopeptidase with thrombospondin type 1 motif, 15 (ADAMTS15), mRNA	2.46458	Cell surface; collagen-containing extracellular matrix; extracellular space	Uncharacterized
XM_015287399.1	ADCK1	PREDICTED: Gallus gallus aarF domain containing kinase 1 (ADCK1), transcript variant X1, mRNA	-1.65797	Uncharacterized	Uncharacterized
XM_004941100.2	AFF1	PREDICTED: Gallus gallus AF4/FMR2 family, member 1 (AFF1), transcript variant X4, mRNA	1.57759	Uncharacterized	Uncharacterized
XM_004941099.2	AFF1	PREDICTED: Gallus gallus AF4/FMR2 family, member 1 (AFF1), transcript variant X3, mRNA	1.57575	Uncharacterized	Uncharacterized
XM_004941098.2	AFF1	PREDICTED: Gallus gallus AF4/FMR2 family, member 1 (AFF1), transcript variant X1, mRNA	1.54746	Uncharacterized	Uncharacterized
XM_420549.5	AFF1	PREDICTED: Gallus gallus AF4/FMR2 family, member 1 (AFF1), transcript variant X2, mRNA	1.54361	Uncharacterized	Uncharacterized
XM_015276977.1	AGFG1	PREDICTED: Gallus gallus ArfGAP with FG repeats 1 (AGFG1), transcript variant X1, mRNA	1.321	Cell projection; cytoplasmic vesicle; intracellular membrane-bounded organelle; neuronal cell body	Acrosome assembly; intermediate filament organization; spermatid nucleus differentiation
XM_015276981.1	AGFG1	PREDICTED: Gallus gallus ArfGAP with FG repeats 1 (AGFG1), transcript variant X5, mRNA	1.31907	Uncharacterized	Uncharacterized
XM_015276979.1	AGFG1	PREDICTED: Gallus gallus ArfGAP with FG repeats 1 (AGFG1), transcript variant X3, mRNA	1.30805	Uncharacterized	Uncharacterized
XM_015290749.1	AGL	PREDICTED: Gallus gallus amylo-alpha-1, 6-glucosidase, 4-alpha-glucanotransferase (AGL), transcript variant X4, mRNA	-1.79322	Cytoplasm; inclusion body; nucleus	Glycogen biosynthetic process; glycogen catabolic process
XM_421987.5	AGPS	PREDICTED: Gallus gallus alkylglycerone phosphate synthase (AGPS), transcript variant X1, mRNA	-1.30953	Nucleolus; peroxisome	Ether lipid biosynthetic process
XM_015280304.1	AGTPBP1	PREDICTED: Gallus gallus ATP/GTP binding protein 1 (AGTPBP1), transcript variant X5, mRNA	-2.35	Cytosol; mitochondrion; nucleolus	Adult walking behavior; cerebellar Purkinje cell differentiation; C-terminal protein deglutamylation; eye photoreceptor cell differentiation; mitochondrion organization; neuromuscular process; neurotransmitter metabolic process; olfactory bulb development; protein side chain deglutamylation; retina development in camera-type eye
NM_001305107.1	AGTPBP1	Gallus gallus ATP/GTP binding protein 1 (AGTPBP1), mRNA	-2.41232	Cytosol; mitochondrion; nucleolus	Adult walking behavior; cerebellar Purkinje cell differentiation; C-terminal protein deglutamylation; eye photoreceptor cell differentiation; mitochondrion organization; neuromuscular process; neurotransmitter metabolic process; olfactory bulb development; protein side chain deglutamylation; retina development in camera-type eye
XM_015280303.1	AGTPBP1	PREDICTED: Gallus gallus ATP/GTP binding protein 1 (AGTPBP1), transcript variant X4, mRNA	-2.43391	Cytosol; mitochondrion; nucleolus	Adult walking behavior; cerebellar Purkinje cell differentiation; C-terminal protein deglutamylation; eye photoreceptor cell differentiation; mitochondrion organization; neuromuscular process; neurotransmitter metabolic process; olfactory bulb development; protein side chain deglutamylation; retina development in camera-type eye
XM_004949217.2	AGTPBP1	PREDICTED: Gallus gallus ATP/GTP binding protein 1 (AGTPBP1), transcript variant X9, mRNA	-2.44119	Uncharacterized	Uncharacterized
XM_015280301.1	AGTPBP1	PREDICTED: Gallus gallus ATP/GTP binding protein 1 (AGTPBP1), transcript variant X2, mRNA	-2.4445	Cytosol; mitochondrion; nucleolus	Adult walking behavior; cerebellar Purkinje cell differentiation; C-terminal protein deglutamylation; eye photoreceptor cell differentiation; mitochondrion organization; neuromuscular process; neurotransmitter metabolic process; olfactory bulb development; protein side chain deglutamylation; retina development in camera-type eye
XM_015280305.1	AGTPBP1	PREDICTED: Gallus gallus ATP/GTP binding protein 1 (AGTPBP1), transcript variant X6, mRNA	-2.48672	Cytosol; mitochondrion; nucleolus	Adult walking behavior; cerebellar Purkinje cell differentiation; C-terminal protein deglutamylation; eye photoreceptor cell differentiation; mitochondrion organization; neuromuscular process; neurotransmitter metabolic process; olfactory bulb development; protein side chain deglutamylation; retina development in camera-type eye
XM_015280307.1	AGTPBP1	PREDICTED: Gallus gallus ATP/GTP binding protein 1 (AGTPBP1), transcript variant X8, mRNA	-2.57739	Cytosol; mitochondrion; nucleolus	Adult walking behavior; cerebellar Purkinje cell differentiation; C-terminal protein deglutamylation; eye photoreceptor cell differentiation; mitochondrion organization; neuromuscular process; neurotransmitter metabolic process; olfactory bulb development; protein side chain deglutamylation; retina development in camera-type eye
XM_015280302.1	AGTPBP1	PREDICTED: Gallus gallus ATP/GTP binding protein 1 (AGTPBP1), transcript variant X3, mRNA	-2.63384	Cytosol; mitochondrion; nucleolus	Adult walking behavior; cerebellar Purkinje cell differentiation; C-terminal protein deglutamylation; eye photoreceptor cell differentiation; mitochondrion organization; neuromuscular process; neurotransmitter metabolic process; olfactory bulb development; protein side chain deglutamylation; retina development in camera-type eye
XM_015280306.1	AGTPBP1	PREDICTED: Gallus gallus ATP/GTP binding protein 1 (AGTPBP1), transcript variant X7, mRNA	-2.75533	Cytosol; mitochondrion; nucleolus	Adult walking behavior; cerebellar Purkinje cell differentiation; C-terminal protein deglutamylation; eye photoreceptor cell differentiation; mitochondrion organization; neuromuscular process; neurotransmitter metabolic process; olfactory bulb development; protein side chain deglutamylation; retina development in camera-type eye
XM_015280309.1	AGTPBP1	PREDICTED: Gallus gallus ATP/GTP binding protein 1 (AGTPBP1), transcript variant X11, mRNA	-2.78661	Uncharacterized	Uncharacterized
XM_015280300.1	AGTPBP1	PREDICTED: Gallus gallus ATP/GTP binding protein 1 (AGTPBP1), transcript variant X1, mRNA	-2.84252	Cytosol; mitochondrion; nucleolus	Adult walking behavior; cerebellar Purkinje cell differentiation; C-terminal protein deglutamylation; eye photoreceptor cell differentiation; mitochondrion organization; neuromuscular process; neurotransmitter metabolic process; olfactory bulb development; protein side chain deglutamylation; retina development in camera-type eye
XM_015280308.1	AGTPBP1	PREDICTED: Gallus gallus ATP/GTP binding protein 1 (AGTPBP1), transcript variant X10, mRNA	-3.06784	Uncharacterized	Uncharacterized
NM_204629.2	AKR1B10	Gallus gallus aldo-keto reductase family 1, member B10 (aldose reductase) (AKR1B10), mRNA	2.61278	Cytosol	Uncharacterized
NM_001243590.1	AKR1B1L	Gallus gallus aldo-keto reductase family 1, member B1-like (aldose reductase) (AKR1B1L), mRNA	1.48574	Uncharacterized	Uncharacterized
NM_001277393.1	AKR1D1	Gallus gallus aldo-keto reductase family 1, member D1 (delta 4-3-ketosteroid-5-beta-reductase) (AKR1D1), mRNA	6.54883	Cytosol	Androgen metabolic process; bile acid biosynthetic process; C21-steroid hormone metabolic process; cholesterol catabolic process; digestion; oxidation-reduction process
XM_015285521.1	AKR1D1	PREDICTED: Gallus gallus aldo-keto reductase family 1, member D1 (delta 4-3-ketosteroid-5-beta-reductase) (AKR1D1), transcript variant X1, mRNA	5.74079	Uncharacterized	Uncharacterized
XM_015283981.1	AKT3	PREDICTED: Gallus gallus v-akt murine thymoma viral oncogene homolog 3 (AKT3), transcript variant X1, mRNA	-1.32964	Cytoplasm; nucleus	Brain morphogenesis; homeostasis of number of cells within a tissue; intracellular signal transduction; mitochondrial genome maintenance; negative regulation of cellular senescence; positive regulation of artery morphogenesis; positive regulation of cell migration involved in sprouting angiogenesis; positive regulation of cell size; positive regulation of TOR signaling; positive regulation of vas…
XM_015292356.1	AKTIP	PREDICTED: Gallus gallus AKT interacting protein (AKTIP), transcript variant X1, mRNA	-1.46892	Uncharacterized	Uncharacterized
XM_015280233.1	ALDH1A1	PREDICTED: Gallus gallus aldehyde dehydrogenase 1 family, member A1 (ALDH1A1), transcript variant X1, mRNA	-3.33158	Cytosol	Uncharacterized
XM_015275306.1	ALKBH2	PREDICTED: Gallus gallus alkB homolog 2, alpha-ketoglutarate-dependent dioxygenase (ALKBH2), transcript variant X3, mRNA	1.66206	Nucleus	DNA dealkylation involved in DNA repair; oxidative DNA demethylation
XM_415533.5	ANAPC2	PREDICTED: Gallus gallus anaphase promoting complex subunit 2 (ANAPC2), mRNA	1.31163	Uncharacterized	Uncharacterized
NM_205259.2	ANG	Gallus gallus angiogenin, ribonuclease, RNase A family, 5 (ANG), mRNA	2.81346	Cytoplasm	Uncharacterized
XM_001235002.4	ANGPT4	PREDICTED: Gallus gallus angiopoietin 4 (ANGPT4), mRNA	-2.67345	Extracellular space	Angiogenesis; cellular response to hypoxia; negative regulation of angiogenesis; negative regulation of apoptotic process; negative regulation of blood vessel endothelial cell migration; Notch signaling pathway; positive regulation of angiogenesis; positive regulation of blood vessel endothelial cell migration
XM_015294763.1	ANKFN1L	PREDICTED: Gallus gallus ankyrin repeat and fibronectin type-III domain-containing 1-like (ANKFN1L), transcript variant X7, mRNA	-1.65629	Uncharacterized	Uncharacterized
XM_015283838.1	ANKRD16	PREDICTED: Gallus gallus ankyrin repeat domain 16 (ANKRD16), transcript variant X2, mRNA	1.51033	Cytoplasm; nucleus	TRNA modification
XM_015283885.1	ANKRD16	PREDICTED: Gallus gallus ankyrin repeat domain 16 (ANKRD16), transcript variant X3, mRNA	1.41622	Cytoplasm; nucleus	TRNA modification
XM_015293732.1	ANXA6	PREDICTED: Gallus gallus annexin A6 (ANXA6), transcript variant X1, mRNA	1.82082	Uncharacterized	Uncharacterized
XM_015293733.1	ANXA6	PREDICTED: Gallus gallus annexin A6 (ANXA6), transcript variant X2, mRNA	1.79915	Uncharacterized	Uncharacterized
XM_015299613.1	AOC3	PREDICTED: Gallus gallus amine oxidase, copper containing 3 (AOC3), transcript variant X2, mRNA	-1.63965	Uncharacterized	Uncharacterized
NM_001079494.1	AP2M1	Gallus gallus adaptor-related protein complex 2, mu 1 subunit (AP2M1), mRNA	1.33691	Clathrin adaptor complex; clathrin-coated pit; plasma membrane	Endocytosis; intracellular protein transport
XM_015278386.1	apln	PREDICTED: Gallus gallus apelin (APLN), mRNA	-2.2636	Uncharacterized	Uncharacterized
XM_418038.4	APOBEC2	PREDICTED: Gallus gallus apolipoprotein B mRNA editing enzyme, catalytic polypeptide-like 2 (APOBEC2), mRNA	1.90548	Cytoplasm; nucleus	Cytidine to uridine editing; DNA demethylation; mRNA modification
NM_205325.1	ARF5	Gallus gallus ADP-ribosylation factor 5 (ARF5), mRNA	1.82912	Cytoplasm; Golgi apparatus; plasma membrane	Golgi to plasma membrane transport; intracellular protein transport; retrograde vesicle-mediated transport, Golgi to endoplasmic reticulum; vesicle-mediated transport
XM_015281380.1	ARHGAP21	PREDICTED: Gallus gallus Rho GTPase activating protein 21 (ARHGAP21), transcript variant X2, mRNA	-1.31606	Uncharacterized	Uncharacterized
XM_015281381.1	ARHGAP21	PREDICTED: Gallus gallus Rho GTPase activating protein 21 (ARHGAP21), transcript variant X3, mRNA	-1.35386	Uncharacterized	Uncharacterized
XM_015284923.1	ARHGEF10	PREDICTED: Gallus gallus Rho guanine nucleotide exchange factor (GEF) 10 (ARHGEF10), transcript variant X3, mRNA	-1.4579	Uncharacterized	Uncharacterized
XM_015284924.1	ARHGEF10	PREDICTED: Gallus gallus Rho guanine nucleotide exchange factor (GEF) 10 (ARHGEF10), transcript variant X4, mRNA	-1.63569	Uncharacterized	Uncharacterized
NM_001079495.2	ARPC1A	Gallus gallus actin related protein 2/3 complex, subunit 1A, 41kDa (ARPC1A), mRNA	1.82546	Arp2/3 protein complex; cytoplasm; muscle cell projection membrane	Arp2/3 complex-mediated actin nucleation
XM_003642912.3	ARSB	PREDICTED: Gallus gallus arylsulfatase B (ARSB), mRNA	1.50709	Uncharacterized	Colon epithelial cell migration; regulation of epithelial cell migration
XM_015291307.1	ARTN	PREDICTED: Gallus gallus artemin (ARTN), mRNA	2.02141	Uncharacterized	Uncharacterized
XM_015302704.1	ASNA1	PREDICTED: Gallus gallus arsA arsenite transporter, ATP-binding, homolog 1 (bacterial) (ASNA1), partial mRNA	-1.529	Uncharacterized	Uncharacterized
XM_015281396.1	ASNS	PREDICTED: Gallus gallus asparagine synthetase (glutamine-hydrolyzing) (ASNS), transcript variant X2, mRNA	2.15344	Cytosol	Asparagine biosynthetic process; cellular response to glucose starvation; glutamine metabolic process; negative regulation of apoptotic process; positive regulation of mitotic cell cycle
XM_015281395.1	ASNS	PREDICTED: Gallus gallus asparagine synthetase (glutamine-hydrolyzing) (ASNS), transcript variant X1, mRNA	2.11059	Cytosol	Asparagine biosynthetic process; cellular response to glucose starvation; glutamine metabolic process; negative regulation of apoptotic process; positive regulation of mitotic cell cycle
XM_015281397.1	ASNS	PREDICTED: Gallus gallus asparagine synthetase (glutamine-hydrolyzing) (ASNS), transcript variant X3, mRNA	2.05117	Cytosol	Asparagine biosynthetic process; cellular response to glucose starvation; glutamine metabolic process; negative regulation of apoptotic process; positive regulation of mitotic cell cycle
XM_015282708.1	ASPH	PREDICTED: Gallus gallus aspartate beta-hydroxylase (ASPH), transcript variant X5, mRNA	1.36889	Uncharacterized	Uncharacterized
XR_001468498.1	ATMIN	PREDICTED: Gallus gallus ATM interactor (ATMIN), transcript variant X9, misc_RNA	1.72825	Uncharacterized	Uncharacterized
XR_001468496.1	ATMIN	PREDICTED: Gallus gallus ATM interactor (ATMIN), transcript variant X8, misc_RNA	1.7221	Uncharacterized	Uncharacterized
XR_001467270.1	ATRNL1	PREDICTED: Gallus gallus attractin-like 1 (ATRNL1), transcript variant X8, misc_RNA	1.55753	Uncharacterized	Uncharacterized
XM_015288929.1	ATRNL1	PREDICTED: Gallus gallus attractin-like 1 (ATRNL1), transcript variant X6, mRNA	1.47782	Uncharacterized	Uncharacterized
XM_015302325.1	B4GALT5	PREDICTED: Gallus gallus UDP-Gal:betaGlcNAc beta 1,4- galactosyltransferase, polypeptide 5 (B4GALT5), transcript variant X1, mRNA	1.60663	Uncharacterized	Carbohydrate metabolic process
XM_015302326.1	B4GALT5	PREDICTED: Gallus gallus UDP-Gal:betaGlcNAc beta 1,4- galactosyltransferase, polypeptide 5 (B4GALT5), transcript variant X2, mRNA	1.52299	Uncharacterized	Uncharacterized
XM_004941810.2	BATF	PREDICTED: Gallus gallus basic leucine zipper transcription factor, ATF-like (BATF), transcript variant X6, mRNA	2.26953	Uncharacterized	Cell differentiation; regulation of transcription by RNA polymerase II
XM_015287702.1	BATF	PREDICTED: Gallus gallus basic leucine zipper transcription factor, ATF-like (BATF), transcript variant X5, mRNA	2.20194	Uncharacterized	Cell differentiation; regulation of transcription by RNA polymerase II
XM_421279.5	BATF	PREDICTED: Gallus gallus basic leucine zipper transcription factor, ATF-like (BATF), transcript variant X1, mRNA	2.19907	Nucleus	Cell differentiation; regulation of transcription by RNA polymerase II
XM_015287700.1	BATF	PREDICTED: Gallus gallus basic leucine zipper transcription factor, ATF-like (BATF), transcript variant X2, mRNA	2.17978	Nucleus	Cell differentiation; regulation of transcription by RNA polymerase II
XM_015287701.1	BATF	PREDICTED: Gallus gallus basic leucine zipper transcription factor, ATF-like (BATF), transcript variant X3, mRNA	2.17921	Nucleus	Cell differentiation; regulation of transcription by RNA polymerase II
XM_004941809.2	BATF	PREDICTED: Gallus gallus basic leucine zipper transcription factor, ATF-like (BATF), transcript variant X4, mRNA	2.0712	Nucleus	Cell differentiation; regulation of transcription by RNA polymerase II
XM_428854.5	BCDIN3D	PREDICTED: Gallus gallus BCDIN3 domain containing (BCDIN3D), transcript variant X1, mRNA	1.41492	Cytoplasm; cytosol; nucleus	MiRNA metabolic process; negative regulation of pre-miRNA processing
XM_015292520.1	BCMO1	PREDICTED: Gallus gallus beta-carotene 15,15'-monooxygenase 1 (BCMO1), transcript variant X2, mRNA	-1.42109	Uncharacterized	Beta-carotene metabolic process; carotene catabolic process; response to retinoic acid; retinal metabolic process; retinoid metabolic process; retinol metabolic process
XM_015294941.1	BLEC3	PREDICTED: Gallus gallus c-type lectin-like receptor 3 (BLEC3), transcript variant X5, mRNA	1.81219	Uncharacterized	Uncharacterized
XM_015275997.1	BMP6	PREDICTED: Gallus gallus bone morphogenetic protein 6 (BMP6), mRNA	-2.21549	Uncharacterized	Uncharacterized
XM_015285897.1	BPGM	PREDICTED: Gallus gallus 2,3-bisphosphoglycerate mutase (BPGM), transcript variant X4, mRNA	-1.72139	Uncharacterized	Uncharacterized
XM_015285872.1	BPGM	PREDICTED: Gallus gallus 2,3-bisphosphoglycerate mutase (BPGM), transcript variant X1, mRNA	-1.73761	Uncharacterized	Uncharacterized
XM_015295011.1	btn1	PREDICTED: Gallus gallus B-butyrophilin 1 (BTN1), transcript variant X11, mRNA	-3.33773	Uncharacterized	Uncharacterized
XM_015295004.1	btn1	PREDICTED: Gallus gallus B-butyrophilin 1 (BTN1), transcript variant X4, mRNA	-3.37481	Uncharacterized	Uncharacterized
XM_015295001.1	btn1	PREDICTED: Gallus gallus B-butyrophilin 1 (BTN1), transcript variant X1, mRNA	-3.38424	Uncharacterized	Uncharacterized
XM_015295006.1	btn1	PREDICTED: Gallus gallus B-butyrophilin 1 (BTN1), transcript variant X6, mRNA	-3.38539	Uncharacterized	Uncharacterized
XM_015295007.1	btn1	PREDICTED: Gallus gallus B-butyrophilin 1 (BTN1), transcript variant X7, mRNA	-3.39533	Uncharacterized	Uncharacterized
XM_015295002.1	btn1	PREDICTED: Gallus gallus B-butyrophilin 1 (BTN1), transcript variant X2, mRNA	-3.40367	Uncharacterized	Uncharacterized
XM_015295010.1	btn1	PREDICTED: Gallus gallus B-butyrophilin 1 (BTN1), transcript variant X10, mRNA	-3.40583	Uncharacterized	Uncharacterized
XM_015295003.1	btn1	PREDICTED: Gallus gallus B-butyrophilin 1 (BTN1), transcript variant X3, mRNA	-3.4082	Uncharacterized	Uncharacterized
XM_015295005.1	btn1	PREDICTED: Gallus gallus B-butyrophilin 1 (BTN1), transcript variant X5, mRNA	-3.43201	Uncharacterized	Uncharacterized
XM_015295009.1	btn1	PREDICTED: Gallus gallus B-butyrophilin 1 (BTN1), transcript variant X9, mRNA	-3.45119	Uncharacterized	Uncharacterized
XM_015295008.1	btn1	PREDICTED: Gallus gallus B-butyrophilin 1 (BTN1), transcript variant X8, mRNA	-3.45871	Uncharacterized	Uncharacterized
XM_015298310.1	C11ORF52	PREDICTED: Gallus gallus chromosome 24 open reading frame, human C11orf52 (C11ORF52), transcript variant X2, mRNA	1.37006	Uncharacterized	Uncharacterized
XM_001234250.3	C11ORF52	PREDICTED: Gallus gallus chromosome 24 open reading frame, human C11orf52 (C11ORF52), transcript variant X4, mRNA	1.32537	Uncharacterized	Uncharacterized
XM_015298309.1	C11ORF52	PREDICTED: Gallus gallus chromosome 24 open reading frame, human C11orf52 (C11ORF52), transcript variant X1, mRNA	1.31266	Uncharacterized	Uncharacterized
XM_004948151.2	C11ORF52	PREDICTED: Gallus gallus chromosome 24 open reading frame, human C11orf52 (C11ORF52), transcript variant X5, mRNA	1.31019	Uncharacterized	Uncharacterized
NM_001030798.1	C1H21orf33	Gallus gallus chromosome 1 open reading frame, human C21orf33 (C1H21ORF33), mRNA	-1.44729	Uncharacterized	Uncharacterized
XM_004934602.2	C1HXorf36	PREDICTED: Gallus gallus chromosome 1 open reading frame, human CXorf36 (C1HXORF36), transcript variant X2, mRNA	-1.62505	Uncharacterized	Uncharacterized
XM_416761.5	C1HXorf36	PREDICTED: Gallus gallus chromosome 1 open reading frame, human CXorf36 (C1HXORF36), transcript variant X1, mRNA	-1.67143	Uncharacterized	Uncharacterized
XM_421909.5	C7H2orf66	PREDICTED: Gallus gallus chromosome 7 open reading frame, human C2orf66 (C7H2ORF66), mRNA	1.79109	Uncharacterized	Uncharacterized
XM_015291081.1	C8H1ORF173	PREDICTED: Gallus gallus chromosome 8 open reading frame, human C1orf173 (C8H1ORF173), transcript variant X2, mRNA	1.7861	Uncharacterized	Uncharacterized
XM_015291085.1	C8H1ORF173	PREDICTED: Gallus gallus chromosome 8 open reading frame, human C1orf173 (C8H1ORF173), transcript variant X7, mRNA	1.73137	Uncharacterized	Uncharacterized
XM_015280691.1	CAAP1	PREDICTED: Gallus gallus caspase activity and apoptosis inhibitor 1 (CAAP1), transcript variant X3, mRNA	-1.33525	Uncharacterized	Uncharacterized
XM_015282210.1	CADPS2	PREDICTED: Gallus gallus Ca++-dependent secretion activator 2 (CADPS2), transcript variant X12, mRNA	-1.47459	Presynapse	Dense core granule exocytosis; synaptic vesicle exocytosis
XM_015282168.1	CADPS2	PREDICTED: Gallus gallus Ca++-dependent secretion activator 2 (CADPS2), transcript variant X3, mRNA	-1.50988	Uncharacterized	Uncharacterized
XM_015282198.1	CADPS2	PREDICTED: Gallus gallus Ca++-dependent secretion activator 2 (CADPS2), transcript variant X9, mRNA	-1.52841	Uncharacterized	Uncharacterized
XM_015282217.1	CADPS2	PREDICTED: Gallus gallus Ca++-dependent secretion activator 2 (CADPS2), transcript variant X13, mRNA	-1.53437	Uncharacterized	Uncharacterized
XM_015282227.1	CADPS2	PREDICTED: Gallus gallus Ca++-dependent secretion activator 2 (CADPS2), transcript variant X15, mRNA	-1.53876	Uncharacterized	Uncharacterized
XM_015282234.1	CADPS2	PREDICTED: Gallus gallus Ca++-dependent secretion activator 2 (CADPS2), transcript variant X16, mRNA	-1.58953	Uncharacterized	Uncharacterized
XM_015282189.1	CADPS2	PREDICTED: Gallus gallus Ca++-dependent secretion activator 2 (CADPS2), transcript variant X7, mRNA	-1.60174	Uncharacterized	Uncharacterized
XM_015296949.1	CAMTA1	PREDICTED: Gallus gallus calmodulin binding transcription activator 1 (CAMTA1), transcript variant X1, mRNA	1.66904	Uncharacterized	Uncharacterized
XM_015296954.1	CAMTA1	PREDICTED: Gallus gallus calmodulin binding transcription activator 1 (CAMTA1), transcript variant X6, mRNA	1.66705	Uncharacterized	Uncharacterized
XM_015296950.1	CAMTA1	PREDICTED: Gallus gallus calmodulin binding transcription activator 1 (CAMTA1), transcript variant X2, mRNA	1.65931	Uncharacterized	Uncharacterized
XM_004947330.2	CAMTA1	PREDICTED: Gallus gallus calmodulin binding transcription activator 1 (CAMTA1), transcript variant X5, mRNA	1.65597	Uncharacterized	Uncharacterized
XM_015296956.1	CAMTA1	PREDICTED: Gallus gallus calmodulin binding transcription activator 1 (CAMTA1), transcript variant X8, mRNA	1.63936	Uncharacterized	Uncharacterized
XM_015296951.1	CAMTA1	PREDICTED: Gallus gallus calmodulin binding transcription activator 1 (CAMTA1), transcript variant X3, mRNA	1.55829	Uncharacterized	Uncharacterized
XM_417530.5	CAMTA1	PREDICTED: Gallus gallus calmodulin binding transcription activator 1 (CAMTA1), transcript variant X9, mRNA	1.55545	Uncharacterized	Uncharacterized
XM_015296953.1	CAMTA1	PREDICTED: Gallus gallus calmodulin binding transcription activator 1 (CAMTA1), transcript variant X4, mRNA	1.51693	Uncharacterized	Uncharacterized
XM_004939640.2	CAP2	PREDICTED: Gallus gallus CAP, adenylate cyclase-associated protein, 2 (yeast) (CAP2), transcript variant X1, mRNA	-1.3197	Cortical actin cytoskeleton; postsynaptic density	Actin polymerization or depolymerization; cell morphogenesis; establishment or maintenance of cell polarity; regulation of adenylate cyclase activity
XM_015294719.1	CAPN15	PREDICTED: Gallus gallus calpain 15 (CAPN15), transcript variant X3, mRNA	1.43646	Uncharacterized	Uncharacterized
XM_015294721.1	CAPN15	PREDICTED: Gallus gallus calpain 15 (CAPN15), transcript variant X5, mRNA	1.39424	Uncharacterized	Uncharacterized
XM_015294720.1	CAPN15	PREDICTED: Gallus gallus calpain 15 (CAPN15), transcript variant X4, mRNA	1.39262	Uncharacterized	Uncharacterized
XM_015294722.1	CAPN15	PREDICTED: Gallus gallus calpain 15 (CAPN15), transcript variant X6, mRNA	1.38566	Uncharacterized	Uncharacterized
XM_015294718.1	CAPN15	PREDICTED: Gallus gallus calpain 15 (CAPN15), transcript variant X2, mRNA	1.38241	Uncharacterized	Uncharacterized
XM_015294723.1	CAPN15	PREDICTED: Gallus gallus calpain 15 (CAPN15), transcript variant X7, mRNA	1.3811	Uncharacterized	Uncharacterized
XM_414704.5	CAPN15	PREDICTED: Gallus gallus calpain 15 (CAPN15), transcript variant X8, mRNA	1.37101	Uncharacterized	Uncharacterized
XM_015294717.1	CAPN15	PREDICTED: Gallus gallus calpain 15 (CAPN15), transcript variant X1, mRNA	1.36713	Uncharacterized	Uncharacterized
XM_421946.5	CARF	PREDICTED: Gallus gallus calcium responsive transcription factor (CARF), transcript variant X1, mRNA	1.4115	Uncharacterized	Uncharacterized
XR_001467455.1	CARF	PREDICTED: Gallus gallus calcium responsive transcription factor (CARF), transcript variant X6, misc_RNA	1.35535	Uncharacterized	Uncharacterized
XR_212604.2	CARF	PREDICTED: Gallus gallus calcium responsive transcription factor (CARF), transcript variant X5, misc_RNA	1.30739	Uncharacterized	Uncharacterized
XM_015277874.1	CARKD	PREDICTED: Gallus gallus carbohydrate kinase domain containing (CARKD), transcript variant X4, mRNA	-1.76035	Uncharacterized	Uncharacterized
XM_015277872.1	CARKD	PREDICTED: Gallus gallus carbohydrate kinase domain containing (CARKD), transcript variant X2, mRNA	-1.79146	Uncharacterized	Uncharacterized
XM_003641883.3	CCDC102A	PREDICTED: Gallus gallus coiled-coil domain containing 102A (CCDC102A), mRNA	-1.33472	Uncharacterized	Uncharacterized
NM_204776.1	CCL1	Gallus gallus chemokine (C-C motif) ligand 1 (CCL1), mRNA	-1.84574	Extracellular region	Immune response
NM_001293309.1	CCL17	Gallus gallus chemokine (C-C motif) ligand 17 (CCL17), mRNA	1.86109	Uncharacterized	Uncharacterized
XM_004950177.2	CD244	PREDICTED: Gallus gallus CD244 molecule, natural killer cell receptor 2B4 (CD244), transcript variant X16, mRNA	2.79945	Uncharacterized	Uncharacterized
NM_001079739.1	CD80	Gallus gallus CD80 molecule (CD80), mRNA	1.69574	Integral component of membrane	Uncharacterized
XM_015275274.1	CDK2AP1	PREDICTED: Gallus gallus cyclin-dependent kinase 2 associated protein 1 (CDK2AP1), transcript variant X4, mRNA	1.50769	Uncharacterized	Uncharacterized
NM_001039264.2	CDK2AP1	Gallus gallus cyclin-dependent kinase 2 associated protein 1 (CDK2AP1), mRNA	1.46641	Uncharacterized	Uncharacterized
XM_015275272.1	CDK2AP1	PREDICTED: Gallus gallus cyclin-dependent kinase 2 associated protein 1 (CDK2AP1), transcript variant X2, mRNA	1.46076	Uncharacterized	Uncharacterized
XM_015275273.1	CDK2AP1	PREDICTED: Gallus gallus cyclin-dependent kinase 2 associated protein 1 (CDK2AP1), transcript variant X3, mRNA	1.44468	Uncharacterized	Uncharacterized
XM_015275271.1	CDK2AP1	PREDICTED: Gallus gallus cyclin-dependent kinase 2 associated protein 1 (CDK2AP1), transcript variant X1, mRNA	1.42696	Uncharacterized	Uncharacterized
XM_426243.5	CDR2L	PREDICTED: Gallus gallus cerebellar degeneration-related protein 2-like (CDR2L), mRNA	1.4883	Uncharacterized	Uncharacterized
XM_015288714.1	Cfap43	PREDICTED: Gallus gallus cilia and flagella associated protein 43 (CFAP43), transcript variant X1, mRNA	1.49176	Uncharacterized	Uncharacterized
XM_015299949.1	CHAF1A	PREDICTED: Gallus gallus chromatin assembly factor 1, subunit A (p150) (CHAF1A), transcript variant X1, mRNA	1.63205	Uncharacterized	Uncharacterized
XM_015297053.1	CHD5	PREDICTED: Gallus gallus chromodomain helicase DNA binding protein 5 (CHD5), transcript variant X7, mRNA	-1.36768	Uncharacterized	Uncharacterized
NM_001025440.1	CHMP1A	Gallus gallus charged multivesicular body protein 1A (CHMP1A), mRNA	2.05423	Condensed nuclear chromosome; early endosome; ESCRT III complex; microtubule organizing center; multivesicular body; nuclear matrix	Endosome transport via multivesicular body sorting pathway; gene silencing; late endosome to vacuole transport; midbody abscission; mitotic chromosome condensation; mitotic metaphase plate congression; negative regulation of cell cycle; negative regulation of transcription, DNA-templated; nucleus organization; protein transport; regulation of centrosome duplication; regulation of mitotic spindle …
XM_003641286.3	CHST14	PREDICTED: Gallus gallus carbohydrate (N-acetylgalactosamine 4-0) sulfotransferase 14 (CHST14), mRNA	1.44998	Uncharacterized	Uncharacterized
XM_015297736.1	CLIC4	PREDICTED: Gallus gallus chloride intracellular channel 4 (CLIC4), transcript variant X1, mRNA	-1.35751	Apical part of cell; cell-cell junction; cell surface; centrosome; cytosol; microvillus; midbody; mitochondrion; nuclear matrix; nucleus; perinuclear region of cytoplasm; plasma membrane	Angiogenesis; branching morphogenesis of an epithelial tube; cellular response to calcium ion; endothelial cell morphogenesis; fertilization; keratinocyte differentiation; multicellular organism growth; negative regulation of cell migration; retina vasculature morphogenesis in camera-type eye; vacuolar acidification
XM_015297737.1	CLIC4	PREDICTED: Gallus gallus chloride intracellular channel 4 (CLIC4), transcript variant X2, mRNA	-1.39035	Uncharacterized	Uncharacterized
XM_004943577.2	CLRN1	PREDICTED: Gallus gallus Uncharacterized protein (RP11-166N6.3), transcript variant X2, mRNA	1.86831	Uncharacterized	Uncharacterized
NM_205492.1	CNTF	Gallus gallus ciliary neurotrophic factor (CNTF), mRNA	1.44871	Axon; cytoplasm; extracellular space	Astrocyte activation; ciliary neurotrophic factor-mediated signaling pathway; muscle organ morphogenesis; negative regulation of neuron apoptotic process; negative regulation of photoreceptor cell differentiation; neuron development; positive regulation of axon regeneration; positive regulation of cell proliferation; positive regulation of gene expression; positive regulation of tyrosine phosphor…
XM_015286770.1	CNTF	PREDICTED: Gallus gallus ciliary neurotrophic factor (CNTF), transcript variant X1, mRNA	1.4184	Axon; cytoplasm; extracellular space	Astrocyte activation; ciliary neurotrophic factor-mediated signaling pathway; muscle organ morphogenesis; negative regulation of neuron apoptotic process; negative regulation of photoreceptor cell differentiation; neuron development; positive regulation of axon regeneration; positive regulation of cell proliferation; positive regulation of gene expression; positive regulation of tyrosine phosphor…
XM_414435.5	CNTN4	PREDICTED: Gallus gallus contactin 4 (CNTN4), transcript variant X2, mRNA	-1.95599	Axon; plasma membrane	Axon guidance; dendrite self-avoidance; homophilic cell adhesion via plasma membrane adhesion molecules; negative regulation of neuron differentiation
XM_015293182.1	CNTN4	PREDICTED: Gallus gallus contactin 4 (CNTN4), transcript variant X3, mRNA	-2.19359	Uncharacterized	Uncharacterized
XM_015293181.1	CNTN4	PREDICTED: Gallus gallus contactin 4 (CNTN4), transcript variant X1, mRNA	-2.19781	Axon; plasma membrane	Axon guidance; dendrite self-avoidance; homophilic cell adhesion via plasma membrane adhesion molecules; negative regulation of neuron differentiation
XM_015299638.1	CNTNAP1	PREDICTED: Gallus gallus contactin associated protein 1 (CNTNAP1), mRNA	-1.68798	Myelin sheath; paranode region of axon; voltage-gated potassium channel complex	Central nervous system myelination; cytoskeleton organization; myelination in peripheral nervous system; neuromuscular process controlling balance; neuromuscular process controlling posture; neuronal action potential propagation; neuron projection morphogenesis; paranodal junction assembly; protein localization to juxtaparanode region of axon; protein localization to paranode region of axon
XM_015284744.1	COL12A1	PREDICTED: Gallus gallus collagen, type XII, alpha 1 (COL12A1), transcript variant X5, mRNA	4.49422	Uncharacterized	Uncharacterized
XM_015284739.1	COL12A1	PREDICTED: Gallus gallus collagen, type XII, alpha 1 (COL12A1), transcript variant X1, mRNA	4.40073	Collagen type XII trimer	Collagen fibril organization; endodermal cell differentiation
XM_015284740.1	COL12A1	PREDICTED: Gallus gallus collagen, type XII, alpha 1 (COL12A1), transcript variant X2, mRNA	4.21895	Collagen type XII trimer	Collagen fibril organization; endodermal cell differentiation
NM_205021.2	COL12A1	Gallus gallus collagen, type XII, alpha 1 (COL12A1), mRNA	4.16588	Uncharacterized	Uncharacterized
XM_015284742.1	COL12A1	PREDICTED: Gallus gallus collagen, type XII, alpha 1 (COL12A1), transcript variant X3, mRNA	4.04989	Uncharacterized	Uncharacterized
NM_204164.1	COL18A1	Gallus gallus collagen, type XVIII, alpha 1 (COL18A1), mRNA	-1.56472	Basement membrane; collagen trimer	Uncharacterized
XM_015278117.1	COMMD1	PREDICTED: Gallus gallus copper metabolism (Murr1) domain containing 1 (COMMD1), transcript variant X6, mRNA	2.07884	Uncharacterized	Uncharacterized
XR_001463787.1	COMMD6	PREDICTED: Gallus gallus COMM domain containing 6 (COMMD6), transcript variant X1, misc_RNA	1.68771	Uncharacterized	Uncharacterized
XM_015292221.1	CORO2B	PREDICTED: Gallus gallus coronin, actin binding protein, 2B (CORO2B), transcript variant X1, mRNA	-2.07819	Uncharacterized	Uncharacterized
XM_015292224.1	CORO2B	PREDICTED: Gallus gallus coronin, actin binding protein, 2B (CORO2B), transcript variant X4, mRNA	-2.0798	Membrane	Actin cytoskeleton organization
XM_015292223.1	CORO2B	PREDICTED: Gallus gallus coronin, actin binding protein, 2B (CORO2B), transcript variant X3, mRNA	-2.08647	Membrane	Actin cytoskeleton organization
XM_015292227.1	CORO2B	PREDICTED: Gallus gallus coronin, actin binding protein, 2B (CORO2B), transcript variant X7, mRNA	-2.10892	Membrane	Actin cytoskeleton organization
XM_015292225.1	CORO2B	PREDICTED: Gallus gallus coronin, actin binding protein, 2B (CORO2B), transcript variant X5, mRNA	-2.12381	Membrane	Actin cytoskeleton organization
XM_015292226.1	CORO2B	PREDICTED: Gallus gallus coronin, actin binding protein, 2B (CORO2B), transcript variant X6, mRNA	-2.13672	Membrane	Actin cytoskeleton organization
XM_015292222.1	CORO2B	PREDICTED: Gallus gallus coronin, actin binding protein, 2B (CORO2B), transcript variant X2, mRNA	-2.15425	Membrane	Actin cytoskeleton organization
XM_015283756.1	CRADD	PREDICTED: Gallus gallus CASP2 and RIPK1 domain containing adaptor with death domain (CRADD), transcript variant X1, mRNA	1.32687	Cytoplasm; nucleus	Activation of cysteine-type endopeptidase activity involved in apoptotic process; apoptotic signaling pathway; cellular response to mechanical stimulus; DNA damage response, signal transduction by p53 class mediator resulting in cell cycle arrest; positive regulation of apoptotic signaling pathway
NM_001007846.1	CRK	Gallus gallus v-crk avian sarcoma virus CT10 oncogene homolog (CRK), mRNA	-1.35419	Cytoplasm; plasma membrane	Ephrin receptor signaling pathway; regulation of actin cytoskeleton organization; regulation of GTPase activity
XM_015296032.1	CRK	PREDICTED: Gallus gallus v-crk avian sarcoma virus CT10 oncogene homolog (CRK), transcript variant X2, mRNA	-1.44586	Uncharacterized	Uncharacterized
XM_004943707.2	CSPG4	PREDICTED: Gallus gallus chondroitin sulfate proteoglycan 4 (CSPG4), mRNA	-2.3801	Cell projection; integral component of membrane; plasma membrane	Activation of MAPK activity; cell proliferation; glial cell migration; intracellular signal transduction; positive regulation of peptidyl-tyrosine phosphorylation; transmembrane receptor protein tyrosine kinase signaling pathway
NM_205248.1	CSRP1	Gallus gallus cysteine and glycine-rich protein 1 (CSRP1), mRNA	-2.72284	Cell; cell leading edge; cytoplasm; focal adhesion; nucleus; stress fiber	Uncharacterized
XM_422372.5	CTBS	PREDICTED: Gallus gallus chitobiase, di-N-acetyl- (CTBS), mRNA	2.2302	Uncharacterized	Carbohydrate metabolic process; chitin catabolic process
XM_015295844.1	CTNS	PREDICTED: Gallus gallus cystinosin, lysosomal cystine transporter (CTNS), transcript variant X2, mRNA	1.4465	Integral component of membrane; intermediate filament cytoskeleton; late endosome; lysosomal membrane; vacuolar membrane	Adult walking behavior; ATP metabolic process; brain development; glutathione metabolic process; grooming behavior; L-cystine transport; lens development in camera-type eye; long-term memory; visual learning]
XM_415851.5	CTNS	PREDICTED: Gallus gallus cystinosin, lysosomal cystine transporter (CTNS), transcript variant X1, mRNA	1.43572	Uncharacterized	Uncharacterized
NM_205371.2	CTSB	Gallus gallus cathepsin B (CTSB), mRNA	2.05312	Extracellular space; lysosome; nucleolus; perinuclear region of cytoplasm	Cellular response to thyroid hormone stimulus; collagen catabolic process; epithelial cell differentiation; proteolysis involved in cellular protein catabolic process; regulation of catalytic activity; viral entry into host cell
NM_001199574.1	CYB561A3	Gallus gallus cytochrome b561 family, member A3 (CYB561A3), mRNA	1.89156	Uncharacterized	Uncharacterized
XM_015286081.1	CYB561A3	PREDICTED: Gallus gallus cytochrome b561 family, member A3 (CYB561A3), transcript variant X1, mRNA	1.78176	Uncharacterized	Uncharacterized
XM_015286082.1	CYB561A3	PREDICTED: Gallus gallus cytochrome b561 family, member A3 (CYB561A3), transcript variant X2, mRNA	1.51988	Integral component of membrane; late endosome membrane; lysosomal membrane	Uncharacterized
XM_015286084.1	CYB561A3	PREDICTED: Gallus gallus cytochrome b561 family, member A3 (CYB561A3), transcript variant X4, mRNA	1.51961	Integral component of membrane; late endosome membrane; lysosomal membrane	Uncharacterized
XM_015286083.1	CYB561A3	PREDICTED: Gallus gallus cytochrome b561 family, member A3 (CYB561A3), transcript variant X3, mRNA	1.48045	Integral component of membrane; late endosome membrane; lysosomal membrane	Uncharacterized
XM_015290193.1	CYTIP	PREDICTED: Gallus gallus cytohesin 1 interacting protein (CYTIP), transcript variant X3, mRNA	1.31114	Cell cortex; cytosol; nucleoplasm	Regulation of cell adhesion
NM_001031367.1	DCTN1	Gallus gallus dynactin 1 (DCTN1), mRNA	1.32395	Cell cortex; cell cortex region; centriole; centrosome; dynactin complex; dynein complex; kinetochore; microtubule; microtubule plus-end; spindle	Cell division; cytoplasmic microtubule organization; establishment of mitotic spindle orientation; positive regulation of intracellular protein transport; regulation of mitotic spindle organization; transport along microtubule
XM_015301535.1	DDX3X	PREDICTED: Gallus gallus DEAD (Asp-Glu-Ala-Asp) box polypeptide 3, X-linked (DDX3X), transcript variant X1, mRNA	-1.40206	Uncharacterized	Uncharacterized
NM_001030800.1	DDX3X	Gallus gallus DEAD (Asp-Glu-Ala-Asp) box polypeptide 3, X-linked (DDX3X), mRNA	-1.42231	Uncharacterized	Uncharacterized
XM_015275866.1	DEK	PREDICTED: Gallus gallus DEK proto-oncogene (DEK), transcript variant X2, mRNA	-1.50656	Uncharacterized	Uncharacterized
XM_015275869.1	DEK	PREDICTED: Gallus gallus DEK proto-oncogene (DEK), transcript variant X5, mRNA	-1.5216	Uncharacterized	Uncharacterized
XM_015275870.1	DEK	PREDICTED: Gallus gallus DEK proto-oncogene (DEK), transcript variant X6, mRNA	-1.56724	Contractile fiber; nucleus	Regulation of double-strand break repair; regulation of double-strand break repair via nonhomologous end joining
XM_015275865.1	DEK	PREDICTED: Gallus gallus DEK proto-oncogene (DEK), transcript variant X1, mRNA	-1.57125	Uncharacterized	Uncharacterized
XM_015295984.1	DERL2	PREDICTED: Gallus gallus Der1-like domain family, member 2 (DERL2), mRNA	1.4091	Early endosome; integral component of endoplasmic reticulum membrane; late endosome; signal recognition particle; signal recognition particle receptor complex	Endoplasmic reticulum unfolded protein response; negative regulation of retrograde protein transport, ER to cytosol; positive regulation of cell growth; positive regulation of cell proliferation; retrograde protein transport, ER to cytosol; ubiquitin-dependent ERAD pathway
XM_015300320.1	dhh	PREDICTED: Gallus gallus desert hedgehog (DHH), mRNA	2.31551	Uncharacterized	Uncharacterized
XM_015281335.1	DNAJB6	PREDICTED: Gallus gallus DnaJ (Hsp40) homolog, subfamily B, member 6 (DNAJB6), transcript variant X1, mRNA	1.3675	Nucleus; perinuclear region of cytoplasm; Z disc	Uncharacterized
NM_001030689.2	DOLPP1	Gallus gallus dolichyldiphosphatase 1 (DOLPP1), mRNA	1.422	Integral component of endoplasmic reticulum membrane	Lipid biosynthetic process; protein N-linked glycosylation
NM_204494.1	DPYSL2	Gallus gallus dihydropyrimidinase-like 2 (DPYSL2), mRNA	-1.47771	Axon; cytosol; dendrite; myelin sheath; neuronal cell body; plasma membrane	Axon guidance; brain development; cytoskeleton organization; regulation of axon extension
XM_417451.4	DUSP15	PREDICTED: Gallus gallus dual specificity phosphatase 15 (DUSP15), mRNA	2.48995	Cytosol; plasma membrane	Positive regulation of JNK cascade; regulation of cell proliferation; regulation of oligodendrocyte differentiation; transforming growth factor beta receptor signaling pathway
XM_421855.5	DUSP19	PREDICTED: Gallus gallus dual specificity phosphatase 19 (DUSP19), mRNA	-1.77097	Uncharacterized	Uncharacterized
XM_003642664.3	DUSP23	PREDICTED: Gallus gallus dual specificity phosphatase 23 (DUSP23), mRNA	-2.23871	Uncharacterized	Uncharacterized
XM_015278335.1	EDA	PREDICTED: Gallus gallus ectodysplasin A (EDA), transcript variant X2, mRNA	-1.31199	Uncharacterized	Uncharacterized
NM_001006143.1	EDEM1	Gallus gallus ER degradation enhancer, mannosidase alpha-like 1 (EDEM1), mRNA	1.77879	Aggresome; endoplasmic reticulum quality control compartment; integral component of endoplasmic reticulum membrane	Mannose trimming involved in glycoprotein ERAD pathway; positive regulation of retrograde protein transport, ER to cytosol]; trimming of terminal mannose on C branch
XR_001466866.1	EFCAB11	PREDICTED: Gallus gallus EF-hand calcium binding domain 11 (EFCAB11), transcript variant X7, misc_RNA	-3.50105	Uncharacterized	Uncharacterized
XM_015285630.1	EMCN	PREDICTED: Gallus gallus endomucin (EMCN), transcript variant X11, mRNA	-1.40269	Uncharacterized	Uncharacterized
XM_015287935.1	EML1	PREDICTED: Gallus gallus echinoderm microtubule associated protein like 1 (EML1), mRNA	-1.35776	Uncharacterized	Uncharacterized
NM_204954.2	ENTPD2	Gallus gallus ectonucleoside triphosphate diphosphohydrolase 2 (ENTPD2), mRNA	-2.32607	Basement membrane; integral component of membrane; plasma membrane	G protein-coupled receptor signaling pathway; platelet activation; purine ribonucleoside diphosphate catabolic process
XM_015284155.1	EPB41L2	PREDICTED: Gallus gallus erythrocyte membrane protein band 4.1-like 2 (EPB41L2), transcript variant X14, mRNA	-1.35177	Uncharacterized	Uncharacterized
XM_015284142.1	EPB41L2	PREDICTED: Gallus gallus erythrocyte membrane protein band 4.1-like 2 (EPB41L2), transcript variant X2, mRNA	-1.35221	Uncharacterized	Uncharacterized
XM_015284159.1	EPB41L2	PREDICTED: Gallus gallus erythrocyte membrane protein band 4.1-like 2 (EPB41L2), transcript variant X17, mRNA	-1.38283	Uncharacterized	Uncharacterized
XM_015284149.1	EPB41L2	PREDICTED: Gallus gallus erythrocyte membrane protein band 4.1-like 2 (EPB41L2), transcript variant X8, mRNA	-1.38722	Uncharacterized	Uncharacterized
XM_015284153.1	EPB41L2	PREDICTED: Gallus gallus erythrocyte membrane protein band 4.1-like 2 (EPB41L2), transcript variant X12, mRNA	-1.39565	Uncharacterized	Uncharacterized
XM_015284161.1	EPB41L2	PREDICTED: Gallus gallus erythrocyte membrane protein band 4.1-like 2 (EPB41L2), transcript variant X19, mRNA	-1.39826	Uncharacterized	Uncharacterized
XM_015284150.1	EPB41L2	PREDICTED: Gallus gallus erythrocyte membrane protein band 4.1-like 2 (EPB41L2), transcript variant X9, mRNA	-1.39962	Uncharacterized	Uncharacterized
XM_015284152.1	EPB41L2	PREDICTED: Gallus gallus erythrocyte membrane protein band 4.1-like 2 (EPB41L2), transcript variant X11, mRNA	-1.40165	Uncharacterized	Uncharacterized
XM_015284154.1	EPB41L2	PREDICTED: Gallus gallus erythrocyte membrane protein band 4.1-like 2 (EPB41L2), transcript variant X13, mRNA	-1.41245	Uncharacterized	Uncharacterized
XM_015284160.1	EPB41L2	PREDICTED: Gallus gallus erythrocyte membrane protein band 4.1-like 2 (EPB41L2), transcript variant X18, mRNA	-1.41819	Uncharacterized	Uncharacterized
XM_015284146.1	EPB41L2	PREDICTED: Gallus gallus erythrocyte membrane protein band 4.1-like 2 (EPB41L2), transcript variant X6, mRNA	-1.42524	Uncharacterized	Uncharacterized
XM_015284157.1	EPB41L2	PREDICTED: Gallus gallus erythrocyte membrane protein band 4.1-like 2 (EPB41L2), transcript variant X16, mRNA	-1.44562	Uncharacterized	Uncharacterized
XM_015284143.1	EPB41L2	PREDICTED: Gallus gallus erythrocyte membrane protein band 4.1-like 2 (EPB41L2), transcript variant X3, mRNA	-1.50386	Uncharacterized	Uncharacterized
NM_001285501.1	ERN1	Gallus gallus endoplasmic reticulum to nucleus signaling 1 (ERN1), mRNA	1.62275	Uncharacterized	Uncharacterized
XR_001468966.1	ERN1	PREDICTED: Gallus gallus endoplasmic reticulum to nucleus signaling 1 (ERN1), transcript variant X5, misc_RNA	1.61328	Uncharacterized	Uncharacterized
XM_015294255.1	ERN1	PREDICTED: Gallus gallus endoplasmic reticulum to nucleus signaling 1 (ERN1), transcript variant X1, mRNA	1.6097	Uncharacterized	Uncharacterized
NM_001277569.1	ERO1L	Gallus gallus ERO1-like (S. cerevisiae) (ERO1L), mRNA	1.38442	Uncharacterized	Uncharacterized
XM_419079.4	ERP44	PREDICTED: Gallus gallus endoplasmic reticulum protein 44 (ERP44), mRNA	1.30194	Cell surface; endoplasmic reticulum-Golgi intermediate compartment; endoplasmic reticulum lumen; endoplasmic reticulum membrane	Cell redox homeostasis; glycoprotein metabolic process protein folding; response to endoplasmic reticulum stress; response to unfolded protein
XM_015285157.1	EVA1A	PREDICTED: Gallus gallus eva-1 homolog A (C. elegans) (EVA1A), transcript variant X4, mRNA	1.67623	Uncharacterized	Uncharacterized
XM_004936601.2	EVI5	PREDICTED: Gallus gallus ecotropic viral integration site 5 (EVI5), transcript variant X8, mRNA	-1.31101	Uncharacterized	Uncharacterized
XM_015297524.1	EYA3	PREDICTED: Gallus gallus eyes absent homolog 3 (Drosophila) (EYA3), transcript variant X6, mRNA	1.32162	Uncharacterized	Uncharacterized
XM_015297523.1	EYA3	PREDICTED: Gallus gallus eyes absent homolog 3 (Drosophila) (EYA3), transcript variant X4, mRNA	1.31881	Uncharacterized	Uncharacterized
XM_004947697.2	EYA3	PREDICTED: Gallus gallus eyes absent homolog 3 (Drosophila) (EYA3), transcript variant X8, mRNA	1.31141	Uncharacterized	Uncharacterized
NM_001098610.1	FAAP100	Gallus gallus Fanconi anemia core complex associated protein 100 (FAAP100), mRNA	1.40097	Fanconi anaemia nuclear complex	Interstrand cross-link repair
XM_015279493.1	FAM102A	PREDICTED: Gallus gallus family with sequence similarity 102, member A (FAM102A), transcript variant X1, mRNA	1.69301	Uncharacterized	Uncharacterized
XM_015279494.1	FAM102A	PREDICTED: Gallus gallus family with sequence similarity 102, member A (FAM102A), transcript variant X2, mRNA	1.57032	Uncharacterized	Uncharacterized
XM_015285338.1	FAM198B	PREDICTED: Gallus gallus family with sequence similarity 198, member B (FAM198B), mRNA	-1.67922	Uncharacterized	Uncharacterized
XM_004942318.2	FAM204A	PREDICTED: Gallus gallus family with sequence similarity 204, member A (FAM204A), transcript variant X11, mRNA	-1.56558	Uncharacterized	Uncharacterized
NM_001031493.1	FAM210B	Gallus gallus family with sequence similarity 210, member B (FAM210B), mRNA	-1.58349	Integral component of membrane	Uncharacterized
XM_004944073.2	FAM65A	PREDICTED: Gallus gallus family with sequence similarity 65, member A (FAM65A), transcript variant X4, mRNA	-1.38784	Uncharacterized	Uncharacterized
XM_015279181.1	FAM65A	PREDICTED: Gallus gallus family with sequence similarity 65, member A (FAM65A), transcript variant X11, mRNA	-1.4343	Uncharacterized	Uncharacterized
XM_015279177.1	FAM65A	PREDICTED: Gallus gallus family with sequence similarity 65, member A (FAM65A), transcript variant X8, mRNA	-1.45148	Uncharacterized	Uncharacterized
XM_414150.5	FAM96B	PREDICTED: Gallus gallus family with sequence similarity 96, member B (FAM96B), mRNA	1.32	CIA complex; MMXD complex; nucleoplasm	Chromosome segregation; iron-sulfur cluster assembly; protein maturation by iron-sulfur cluster transfer
XM_015276002.1	FARS2	PREDICTED: Gallus gallus phenylalanyl-tRNA synthetase 2, mitochondrial (FARS2), transcript variant X3, mRNA	-1.67344	Cytoplasm; mitochondrion	Phenylalanyl-tRNA aminoacylation; tRNA processing
XM_015297179.1	FBLIM1	PREDICTED: Gallus gallus filamin binding LIM protein 1 (FBLIM1), transcript variant X4, mRNA	1.39342	Fibrillar center; focal adhesion; stress fiber	Cell-cell adhesion; regulation of integrin activation
XM_004949379.2	FBN2	PREDICTED: Gallus gallus fibrillin 2 (FBN2), transcript variant X2, mRNA	2.06828	Uncharacterized	Uncharacterized
XM_015284669.1	FBXL4	PREDICTED: Gallus gallus F-box and leucine-rich repeat protein 4 (FBXL4), transcript variant X2, mRNA	-2.04833	Mitochondrial intermembrane space; nuclear speck; SCF ubiquitin ligase complex	Protein ubiquitination; SCF-dependent proteasomal ubiquitin-dependent protein catabolic process; ubiquitin-dependent protein catabolic process
XM_015284670.1	FBXL4	PREDICTED: Gallus gallus F-box and leucine-rich repeat protein 4 (FBXL4), transcript variant X3, mRNA	-2.05526	Mitochondrial intermembrane space; nuclear speck; SCF ubiquitin ligase complex	Protein ubiquitination; SCF-dependent proteasomal ubiquitin-dependent protein catabolic process; ubiquitin-dependent protein catabolic process
XR_001466078.1	FBXL4	PREDICTED: Gallus gallus F-box and leucine-rich repeat protein 4 (FBXL4), transcript variant X4, misc_RNA	-2.06812	Uncharacterized	Uncharacterized
XM_004940360.2	FBXL4	PREDICTED: Gallus gallus F-box and leucine-rich repeat protein 4 (FBXL4), transcript variant X1, mRNA	-2.09998	Mitochondrial intermembrane space; nuclear speck; SCF ubiquitin ligase complex	Protein ubiquitination; SCF-dependent proteasomal ubiquitin-dependent protein catabolic process; ubiquitin-dependent protein catabolic process
XM_426048.5	FBXL7	PREDICTED: Gallus gallus F-box and leucine-rich repeat protein 7 (FBXL7), transcript variant X1, mRNA	-1.36784	Uncharacterized	Uncharacterized
XM_015279518.1	FBXW5	PREDICTED: Gallus gallus F-box and WD repeat domain containing 5 (FBXW5), transcript variant X1, mRNA	-1.73006	Uncharacterized	Uncharacterized
XM_015279601.1	FCN2	PREDICTED: Gallus gallus ficolin (collagen/fibrinogen domain containing lectin) 2 (FCN2), transcript variant X1, mRNA	-1.50982	Uncharacterized	Uncharacterized
XM_004945743.2	FCN2	PREDICTED: Gallus gallus ficolin (collagen/fibrinogen domain containing lectin) 2 (FCN2), transcript variant X5, mRNA	-1.51821	Uncharacterized	Uncharacterized
XM_004945747.2	FCN2	PREDICTED: Gallus gallus ficolin (collagen/fibrinogen domain containing lectin) 2 (FCN2), transcript variant X7, mRNA	-1.55101	Uncharacterized	Uncharacterized
XM_015279604.1	FCN2	PREDICTED: Gallus gallus ficolin (collagen/fibrinogen domain containing lectin) 2 (FCN2), transcript variant X4, mRNA	-1.56052	Uncharacterized	Uncharacterized
XM_015297774.1	FHL3	PREDICTED: Gallus gallus four and a half LIM domains 3 (FHL3), transcript variant X4, mRNA	2.13889	Uncharacterized	Uncharacterized
XM_417754.5	FHL3	PREDICTED: Gallus gallus four and a half LIM domains 3 (FHL3), transcript variant X2, mRNA	2.1176	Uncharacterized	Uncharacterized
XM_015297773.1	FHL3	PREDICTED: Gallus gallus four and a half LIM domains 3 (FHL3), transcript variant X3, mRNA	2.09823	Uncharacterized	Uncharacterized
XM_004947749.2	FHL3	PREDICTED: Gallus gallus four and a half LIM domains 3 (FHL3), transcript variant X1, mRNA	2.09692	Nucleus; stress fiber; Z disc	Actin cytoskeleton organization
XM_015297775.1	FHL3	PREDICTED: Gallus gallus four and a half LIM domains 3 (FHL3), transcript variant X5, mRNA	2.05512	Uncharacterized	Uncharacterized
XM_015284614.1	FHL5	PREDICTED: Gallus gallus four and a half LIM domains 5 (FHL5), transcript variant X3, mRNA	-1.59631	Nucleus; Z disc	Positive regulation of transcription by RNA polymerase II
XM_015284612.1	FHL5	PREDICTED: Gallus gallus four and a half LIM domains 5 (FHL5), transcript variant X1, mRNA	-1.62072	Nucleus; Z disc	Positive regulation of transcription by RNA polymerase II
NM_001277723.1	FHL5	Gallus gallus four and a half LIM domains 5 (FHL5), mRNA	-1.68606	Nucleus; Z disc	Positive regulation of transcription by RNA polymerase II
XM_015284613.1	FHL5	PREDICTED: Gallus gallus four and a half LIM domains 5 (FHL5), transcript variant X2, mRNA	-1.68651	Nucleus; Z disc	Positive regulation of transcription by RNA polymerase II
XM_015298716.1	FKBP5	PREDICTED: Gallus gallus FK506 binding protein 5 (FKBP5), transcript variant X1, mRNA	2.18588	Uncharacterized	Uncharacterized
XM_015279720.1	FNBP1	PREDICTED: Gallus gallus formin binding protein 1 (FNBP1), transcript variant X1, mRNA	-1.47707	Uncharacterized	Uncharacterized
XM_004944685.2	FRMD4B	PREDICTED: Gallus gallus FERM domain containing 4B (FRMD4B), transcript variant X3, mRNA	-2.03167	Uncharacterized	Uncharacterized
XM_015278359.1	FRMPD3	PREDICTED: Gallus gallus FERM and PDZ domain containing 3 (FRMPD3), transcript variant X4, mRNA	1.51052	Uncharacterized	Uncharacterized
NM_001199626.1	FRS2	Gallus gallus fibroblast growth factor receptor substrate 2 (FRS2), mRNA	1.37493	Uncharacterized	Uncharacterized
XM_015290827.1	FUBP1	PREDICTED: Gallus gallus far upstream element (FUSE) binding protein 1 (FUBP1), transcript variant X2, mRNA	1.3136	Uncharacterized	Uncharacterized
XM_015281582.1	FYCO1	PREDICTED: Gallus gallus FYVE and coiled-coil domain containing 1 (FYCO1), transcript variant X6, mRNA	1.46079	Autophagosome; Golgi apparatus; late endosome; lysosome	Plus-end-directed vesicle transport along microtubule; positive regulation of autophagosome maturation
NM_001045839.2	FYCO1	Gallus gallus FYVE and coiled-coil domain containing 1 (FYCO1), mRNA	1.42258	Autophagosome; Golgi apparatus; late endosome; lysosome	Plus-end-directed vesicle transport along microtubule; positive regulation of autophagosome maturation
XM_015281583.1	FYCO1	PREDICTED: Gallus gallus FYVE and coiled-coil domain containing 1 (FYCO1), transcript variant X7, mRNA	1.40807	Uncharacterized	Uncharacterized
XM_015281580.1	FYCO1	PREDICTED: Gallus gallus FYVE and coiled-coil domain containing 1 (FYCO1), transcript variant X4, mRNA	1.40054	Uncharacterized	Uncharacterized
XM_015281584.1	FYCO1	PREDICTED: Gallus gallus FYVE and coiled-coil domain containing 1 (FYCO1), transcript variant X8, mRNA	1.35109	Uncharacterized	Uncharacterized
XM_015291975.1	GATM	PREDICTED: Gallus gallus glycine amidinotransferase (L-arginine:glycine amidinotransferase) (GATM), transcript variant X1, mRNA	-3.67968	Uncharacterized	Uncharacterized
NM_204745.1	GATM	Gallus gallus glycine amidinotransferase (L-arginine:glycine amidinotransferase) (GATM), mRNA	-3.91392	Mitochondrial inner membrane; mitochondrion	Creatine biosynthetic process
XM_015278914.1	GCOM1	PREDICTED: Gallus gallus GRINL1A complex locus 1 (GCOM1), transcript variant X1, mRNA	-1.62259	Cortical actin cytoskeleton; extrinsic component of cytoplasmic side of plasma membrane; I band	Intracellular signal transduction
XM_015278915.1	GCOM1	PREDICTED: Gallus gallus GRINL1A complex locus 1 (GCOM1), transcript variant X2, mRNA	-1.66059	Cortical actin cytoskeleton; extrinsic component of cytoplasmic side of plasma membrane; I band	Intracellular signal transduction
XM_015280978.1	GDPD5	PREDICTED: Gallus gallus glycerophosphodiester phosphodiesterase domain containing 5 (GDPD5), transcript variant X3, mRNA	1.9487	Axon; integral component of membrane; neuronal cell body; perinuclear endoplasmic reticulum	Cerebral cortex neuron differentiation; lipid metabolic process; negative regulation of Notch signaling pathway; neuron projection development; positive regulation of cell cycle; positive regulation of neuron differentiation; regulation of timing of cell differentiation; spinal cord motor neuron differentiation
XM_015280976.1	GDPD5	PREDICTED: Gallus gallus glycerophosphodiester phosphodiesterase domain containing 5 (GDPD5), transcript variant X1, mRNA	1.79453	Axon; integral component of membrane; neuronal cell body; perinuclear endoplasmic reticulum	Cerebral cortex neuron differentiation; lipid metabolic process; negative regulation of Notch signaling pathway; neuron projection development; positive regulation of cell cycle; positive regulation of neuron differentiation; regulation of timing of cell differentiation; spinal cord motor neuron differentiation
XM_015297301.1	GFPT1	PREDICTED: Gallus gallus glutamine--fructose-6-phosphate transaminase 1 (GFPT1), transcript variant X1, mRNA	1.40548	Uncharacterized	Uncharacterized
XM_015286039.1	GFRA4	PREDICTED: Gallus gallus GDNF family receptor alpha 4 (GFRA4), transcript variant X1, mRNA	-7.27145	Uncharacterized	Uncharacterized
XM_015281085.1	GJC2	PREDICTED: Gallus gallus gap junction protein, gamma 2, 47kDa (GJC2), transcript variant X1, mRNA	-1.57136	Connexin complex; integral component of membrane; myelin sheath	Cell-cell signaling; response to toxic substance
XM_015281086.1	GJC2	PREDICTED: Gallus gallus gap junction protein, gamma 2, 47kDa (GJC2), transcript variant X2, mRNA	-1.60692	Connexin complex; integral component of membrane; myelin sheath	Cell-cell signaling; response to toxic substance
XM_429163.4	GNA14	PREDICTED: Gallus gallus guanine nucleotide binding protein (G protein), alpha 14 (GNA14), mRNA	-2.86705	Heterotrimeric G-protein complex	Adenylate cyclase-modulating G protein-coupled receptor signaling pathway; phospholipase C-activating dopamine receptor signaling pathway
XM_004943328.2	GP5	PREDICTED: Gallus gallus glycoprotein V (platelet) (GP5), transcript variant X1, mRNA	1.33486	Integral component of membrane	Uncharacterized
XM_015278454.1	GPC3	PREDICTED: Gallus gallus glypican 3 (GPC3), transcript variant X5, mRNA	1.65696	Uncharacterized	Uncharacterized
XM_015278452.1	GPC3	PREDICTED: Gallus gallus glypican 3 (GPC3), transcript variant X3, mRNA	1.61145	Uncharacterized	Uncharacterized
XM_015278451.1	GPC3	PREDICTED: Gallus gallus glypican 3 (GPC3), transcript variant X2, mRNA	1.57823	Uncharacterized	Uncharacterized
XM_015298155.1	GRAMD1B	PREDICTED: Gallus gallus GRAM domain containing 1B (GRAMD1B), transcript variant X4, mRNA	1.84228	Endoplasmic reticulum membrane; endoplasmic reticulum-plasma membrane contact site; integral component of membrane; plasma membrane	Cellular response to cholesterol; cholesterol homeostasis
XM_015298152.1	GRAMD1B	PREDICTED: Gallus gallus GRAM domain containing 1B (GRAMD1B), transcript variant X1, mRNA	1.83726	Uncharacterized	Uncharacterized
XM_015298154.1	GRAMD1B	PREDICTED: Gallus gallus GRAM domain containing 1B (GRAMD1B), transcript variant X3, mRNA	1.82924	Uncharacterized	Uncharacterized
XM_015298161.1	GRAMD1B	PREDICTED: Gallus gallus GRAM domain containing 1B (GRAMD1B), transcript variant X10, mRNA	1.82064	Uncharacterized	Uncharacterized
XM_015298160.1	GRAMD1B	PREDICTED: Gallus gallus GRAM domain containing 1B (GRAMD1B), transcript variant X9, mRNA	1.81552	Uncharacterized	Uncharacterized
XM_015298156.1	GRAMD1B	PREDICTED: Gallus gallus GRAM domain containing 1B (GRAMD1B), transcript variant X5, mRNA	1.79885	Uncharacterized	Uncharacterized
XM_015298158.1	GRAMD1B	PREDICTED: Gallus gallus GRAM domain containing 1B (GRAMD1B), transcript variant X7, mRNA	1.79461	Uncharacterized	Uncharacterized
XM_015298157.1	GRAMD1B	PREDICTED: Gallus gallus GRAM domain containing 1B (GRAMD1B), transcript variant X6, mRNA	1.73184	Uncharacterized	Uncharacterized
XM_015298153.1	GRAMD1B	PREDICTED: Gallus gallus GRAM domain containing 1B (GRAMD1B), transcript variant X2, mRNA	1.72933	Uncharacterized	Uncharacterized
XM_015298159.1	GRAMD1B	PREDICTED: Gallus gallus GRAM domain containing 1B (GRAMD1B), transcript variant X8, mRNA	1.71168	Uncharacterized	Uncharacterized
XM_015292641.1	GSE1	PREDICTED: Gallus gallus Gse1 coiled-coil protein (GSE1), transcript variant X1, mRNA	1.48185	Uncharacterized	Uncharacterized
XM_416868.5	GTPBP6	PREDICTED: Gallus gallus GTP binding protein 6 (putative) (GTPBP6), mRNA	-1.62544	Cytoplasm	Uncharacterized
XM_015287062.1	gyltl1b	PREDICTED: Gallus gallus glycosyltransferase-like 1B (GYLTL1B), transcript variant X6, mRNA	1.79619	Uncharacterized	Uncharacterized
XM_015287060.1	gyltl1b	PREDICTED: Gallus gallus glycosyltransferase-like 1B (GYLTL1B), transcript variant X4, mRNA	1.71285	Golgi apparatus	Protein O-linked mannosylation
XM_015287058.1	gyltl1b	PREDICTED: Gallus gallus glycosyltransferase-like 1B (GYLTL1B), transcript variant X2, mRNA	1.67981	Golgi apparatus	Protein O-linked mannosylation
XM_015287061.1	gyltl1b	PREDICTED: Gallus gallus glycosyltransferase-like 1B (GYLTL1B), transcript variant X5, mRNA	1.67283	Uncharacterized	Uncharacterized
XM_015287059.1	gyltl1b	PREDICTED: Gallus gallus glycosyltransferase-like 1B (GYLTL1B), transcript variant X3, mRNA	1.61745	Golgi apparatus	Protein O-linked mannosylation
XM_015297146.1	H6PD	PREDICTED: Gallus gallus hexose-6-phosphate dehydrogenase (glucose 1-dehydrogenase) (H6PD), transcript variant X2, mRNA	1.5418	Uncharacterized	Uncharacterized
XM_015299567.1	HCRT	PREDICTED: Gallus gallus hypocretin (orexin) neuropeptide precursor (HCRT), transcript variant X1, mRNA	-1.78485	Uncharacterized	Uncharacterized
NM_204185.2	HCRT	Gallus gallus hypocretin (orexin) neuropeptide precursor (HCRT), mRNA	-1.80236	Apical part of cell; cell body; cytoplasm; neuronal cell body; neuron projection; perinuclear region of cytoplasm	Feeding behavior; neuropeptide signaling pathway
XR_001470473.1	HDAC7	PREDICTED: Gallus gallus histone deacetylase 7 (HDAC7), transcript variant X6, misc_RNA	-1.43151	Uncharacterized	Uncharacterized
XM_015287623.1	hectd1	PREDICTED: Gallus gallus HECT domain containing E3 ubiquitin protein ligase 1 (HECTD1), transcript variant X5, mRNA	-1.40337	Uncharacterized	Uncharacterized
XM_421227.5	hectd1	PREDICTED: Gallus gallus HECT domain containing E3 ubiquitin protein ligase 1 (HECTD1), transcript variant X4, mRNA	-1.4165	Uncharacterized	Protein K63-linked ubiquitination
XM_004941742.2	hectd1	PREDICTED: Gallus gallus HECT domain containing E3 ubiquitin protein ligase 1 (HECTD1), transcript variant X2, mRNA	-1.42454	Uncharacterized	Uncharacterized
XM_015287622.1	hectd1	PREDICTED: Gallus gallus HECT domain containing E3 ubiquitin protein ligase 1 (HECTD1), transcript variant X3, mRNA	-1.4321	Uncharacterized	Uncharacterized
XM_015287624.1	hectd1	PREDICTED: Gallus gallus HECT domain containing E3 ubiquitin protein ligase 1 (HECTD1), transcript variant X6, mRNA	-1.48685	Uncharacterized	Uncharacterized
XM_414010.5	HERPUD1	PREDICTED: Gallus gallus homocysteine-inducible, endoplasmic reticulum stress-inducible, ubiquitin-like domain member 1 (HERPUD1), mRNA	1.34637	Uncharacterized	Uncharacterized
XM_001234405.4	HEYL	PREDICTED: Gallus gallus hes-related family bHLH transcription factor with YRPW motif-like (HEYL), mRNA	-1.73731	Uncharacterized	Uncharacterized
XR_001464341.1	HMG20A	PREDICTED: Gallus gallus high mobility group 20A (HMG20A), transcript variant X2, misc_RNA	-1.53032	Uncharacterized	Uncharacterized
XM_015299443.1	HOXB7	PREDICTED: Gallus gallus homeobox B7 (HOXB7), transcript variant X2, mRNA	-1.62727	Cytosol; nuclear body; nucleus	Anterior/posterior pattern specification; embryonic skeletal system morphogenesis; myeloid cell differentiation; positive regulation of branching involved in ureteric bud morphogenesis
XM_015299442.1	HOXB7	PREDICTED: Gallus gallus homeobox B7 (HOXB7), transcript variant X1, mRNA	-1.64363	Cytosol; nuclear body; nucleus	Anterior/posterior pattern specification; embryonic skeletal system morphogenesis; myeloid cell differentiation; positive regulation of branching involved in ureteric bud morphogenesis
NM_204481.1	HS2ST1	Gallus gallus heparan sulfate 2-O-sulfotransferase 1 (HS2ST1), mRNA	1.42807	Integral component of membrane	Heparan sulfate proteoglycan biosynthetic process, polysaccharide chain biosynthetic process; heparin metabolic process; ureteric bud formation
XM_015299690.1	hsd11b1l	PREDICTED: Gallus gallus hydroxysteroid (11-beta) dehydrogenase 1-like (HSD11B1L), transcript variant X9, mRNA	1.47478	Uncharacterized	Uncharacterized
XM_425046.5	HSD17B3	PREDICTED: Gallus gallus hydroxysteroid (17-beta) dehydrogenase 3 (HSD17B3), mRNA	-1.69501	Uncharacterized	Uncharacterized
NM_204289.1	HSP90B1	Gallus gallus heat shock protein 90kDa beta (Grp94), member 1 (HSP90B1), mRNA	1.39945	Endoplasmic reticulum; endoplasmic reticulum lumen; perinuclear region of cytoplasm	Intracellular sequestering of iron ion; protein folding; response to hypoxia
XM_015277924.1	HSPH1	PREDICTED: Gallus gallus heat shock 105kDa/110kDa protein 1 (HSPH1), transcript variant X1, mRNA	1.97486	Uncharacterized	Uncharacterized
NM_001159698.1	HSPH1	Gallus gallus heat shock 105kDa/110kDa protein 1 (HSPH1), mRNA	1.89665	Uncharacterized	Uncharacterized
XM_422206.5	HTATIP2	PREDICTED: Gallus gallus HIV-1 Tat interactive protein 2, 30kDa (HTATIP2), transcript variant X2, mRNA	-1.43689	Cytoplasm	Import into nucleus
XM_015290397.1	HTATIP2	PREDICTED: Gallus gallus HIV-1 Tat interactive protein 2, 30kDa (HTATIP2), transcript variant X1, mRNA	-1.44367	Uncharacterized	Uncharacterized
XM_015278307.1	IDS	PREDICTED: Gallus gallus Iduronate 2-sulfatase (IDS), transcript variant X5, mRNA	1.6243	Uncharacterized	Uncharacterized
NM_001277660.1	IDS	Gallus gallus Iduronate 2-sulfatase (Hunter syndrome), isoform CRA_e; Uncharacterized protein; cDNA FLJ42669 fis, clone BRAMY2022168, highly similar to IDURONATE 2-SULFATASE (IDS), mRNA	1.61137	Uncharacterized	Uncharacterized
XM_015278308.1	IDS	PREDICTED: Gallus gallus Iduronate 2-sulfatase (IDS), transcript variant X6, mRNA	1.58838	Uncharacterized	Uncharacterized
XM_015278305.1	IDS	PREDICTED: Gallus gallus Iduronate 2-sulfatase (IDS), transcript variant X3, mRNA	1.54228	Uncharacterized	Uncharacterized
XM_015293171.1	IFT122	PREDICTED: Gallus gallus intraflagellar transport 122 (IFT122), transcript variant X2, mRNA	1.57721	Ciliary basal body; ciliary base; cilium; cytosol; intraciliary transport particle A; nucleoplasm; photoreceptor connecting cilium	Camera-type eye morphogenesis; ciliary receptor clustering involved in smoothened signaling pathway; embryonic body morphogenesis; embryonic digit morphogenesis; embryonic forelimb morphogenesis; embryonic heart tube left/right pattern formation; establishment of protein localization to organelle; intraciliary anterograde transport; intraciliary retrograde transport; negative regulation of epithe…
XM_015277139.1	IGF2BP2	PREDICTED: Gallus gallus insulin-like growth factor 2 mRNA binding protein 2 (IGF2BP2), transcript variant X1, mRNA	1.6013	Uncharacterized	Uncharacterized
XM_015298861.1	IGFN1	PREDICTED: Gallus gallus immunoglobulin-like and fibronectin type III domain containing 1 (IGFN1), transcript variant X47, mRNA	-1.34758	Uncharacterized	Uncharacterized
XM_015298815.1	IGFN1	PREDICTED: Gallus gallus immunoglobulin-like and fibronectin type III domain containing 1 (IGFN1), transcript variant X2, mRNA	-1.50905	Uncharacterized	Uncharacterized
XR_001466499.1	IGHMBP2	PREDICTED: Gallus gallus immunoglobulin mu binding protein 2 (IGHMBP2), transcript variant X1, misc_RNA	1.59219	Uncharacterized	Uncharacterized
XM_015298675.1	IGSF9	PREDICTED: Gallus gallus immunoglobulin superfamily, member 9 (IGSF9), mRNA	-1.39615	Uncharacterized	Uncharacterized
XM_015299252.1	IL10RB	PREDICTED: Gallus gallus Uncharacterized protein (AP000295.9), transcript variant X1, mRNA	1.50295	Integral component of membrane; plasma membrane	Cytokine-mediated signaling pathway; positive regulation of JAK-STAT cascade
NM_204608.1	IL18	Gallus gallus interleukin 18 (IL18), mRNA	2.30988	Extracellular space	CD4-positive, alpha-beta T cell activation; immune response; inflammatory response; positive regulation of interferon-gamma secretion; positive regulation of lymphocyte proliferation
XM_015297946.1	IL18	PREDICTED: Gallus gallus interleukin 18 (IL18), transcript variant X3, mRNA	1.85642	Uncharacterized	Uncharacterized
XM_015297944.1	IL18	PREDICTED: Gallus gallus interleukin 18 (IL18), transcript variant X1, mRNA	1.82416	Uncharacterized	Uncharacterized
XM_015297947.1	IL18	PREDICTED: Gallus gallus interleukin 18 (IL18), transcript variant X4, mRNA	1.81436	Uncharacterized	Uncharacterized
XM_015297945.1	IL18	PREDICTED: Gallus gallus interleukin 18 (IL18), transcript variant X2, mRNA	1.79476	Uncharacterized	Uncharacterized
NM_204871.1	il6st	Gallus gallus interleukin 6 signal transducer (gp130, oncostatin M receptor) (IL6ST), mRNA	-1.37455	Ciliary neurotrophic factor receptor complex; dendrite; external side of plasma membrane; interleukin-6 receptor complex; neuronal cell body; oncostatin-M receptor complex; receptor complex	Glycogen metabolic process; interleukin-27-mediated signaling pathway; positive regulation of astrocyte differentiation; positive regulation of cell proliferation; positive regulation of osteoblast differentiation; positive regulation of T cell proliferation; positive regulation of tyrosine phosphorylation of STAT protein; regulation of Notch signaling pathway
XM_424397.5	INDOL1	PREDICTED: Gallus gallus indoleamine-pyrrole 2,3 dioxygenase-like 1 (INDOL1), mRNA	1.5738	Uncharacterized	Uncharacterized
XM_004942058.2	IPMK	PREDICTED: Gallus gallus inositol polyphosphate multikinase (IPMK), mRNA	1.63998	Nucleolus; nucleoplasm	Inositol phosphate biosynthetic process; necroptotic process
XM_422733.5	IQCG	PREDICTED: Gallus gallus IQ motif containing G (IQCG), mRNA	2.05215	Cytoplasm; manchette; motile cilium; sperm flagellum	Cilium organization; sperm axoneme assembly
XM_015277320.1	IQGAP2	PREDICTED: Gallus gallus IQ motif containing GTPase activating protein 2 (IQGAP2), transcript variant X1, mRNA	2.43873	Uncharacterized	Uncharacterized
XM_015277323.1	IQGAP2	PREDICTED: Gallus gallus IQ motif containing GTPase activating protein 2 (IQGAP2), transcript variant X4, mRNA	2.40995	Uncharacterized	Uncharacterized
XM_015276155.1	IRF2	PREDICTED: Gallus gallus interferon regulatory factor 2 (IRF2), transcript variant X2, mRNA	-1.31375	Cytosol; focal adhesion; nucleoplasm	Cell proliferation; defense response to virus
XM_015276156.1	IRF2	PREDICTED: Gallus gallus interferon regulatory factor 2 (IRF2), transcript variant X3, mRNA	-1.36448	Cytosol; focal adhesion; nucleoplasm	Cell proliferation; defense response to virus
XM_015292947.1	ITPR1	PREDICTED: Gallus gallus inositol 1,4,5-trisphosphate receptor, type 1 (ITPR1), transcript variant X7, mRNA	-1.70676	Uncharacterized	Uncharacterized
XM_015292944.1	ITPR1	PREDICTED: Gallus gallus inositol 1,4,5-trisphosphate receptor, type 1 (ITPR1), transcript variant X4, mRNA	-1.72444	Uncharacterized	Uncharacterized
XM_015292942.1	ITPR1	PREDICTED: Gallus gallus inositol 1,4,5-trisphosphate receptor, type 1 (ITPR1), transcript variant X2, mRNA	-1.74175	Uncharacterized	Uncharacterized
XM_015292946.1	ITPR1	PREDICTED: Gallus gallus inositol 1,4,5-trisphosphate receptor, type 1 (ITPR1), transcript variant X6, mRNA	-1.75399	Uncharacterized	Uncharacterized
XM_015292941.1	ITPR1	PREDICTED: Gallus gallus inositol 1,4,5-trisphosphate receptor, type 1 (ITPR1), transcript variant X1, mRNA	-1.85057	Uncharacterized	Uncharacterized
XM_015292948.1	ITPR1	PREDICTED: Gallus gallus inositol 1,4,5-trisphosphate receptor, type 1 (ITPR1), transcript variant X8, mRNA	-1.97359	Uncharacterized	Uncharacterized
NM_204463.1	KCNA2	Gallus gallus potassium voltage-gated channel, shaker-related subfamily, member 2 (KCNA2), mRNA	-3.19135	Axon; axon terminus; dendrite; integral component of membrane; juxtaparanode region of axon; neuronal cell body membrane; perikaryon; voltage-gated potassium channel complex	Optic nerve structural organization; potassium ion transmembrane transport; protein homooligomerization; regulation of circadian sleep/wake cycle, non-REM sleep; regulation of dopamine secretion; regulation of ion transmembrane transport
XM_425704.4	KCNB1	PREDICTED: Gallus gallus potassium voltage-gated channel, Shab-related subfamily, member 1 (KCNB1), transcript variant X4, mRNA	-2.69415	Uncharacterized	Uncharacterized
XM_015286679.1	KCNQ1	PREDICTED: Gallus gallus potassium channel, voltage gated KQT-like subfamily Q, member 1 (KCNQ1), transcript variant X1, mRNA	-1.37427	Uncharacterized	Uncharacterized
XM_015283118.1	KCNQ3	PREDICTED: Gallus gallus potassium voltage-gated channel, KQT-like subfamily, member 3 (KCNQ3), transcript variant X2, mRNA	-1.5917	Axon initial segment; cell surface; integral component of membrane; node of Ranvier; voltage-gated potassium channel complex	Membrane hyperpolarization; potassium ion transmembrane transport
XM_015292560.1	KLHDC4	PREDICTED: Gallus gallus kelch domain containing 4 (KLHDC4), transcript variant X1, mRNA	-1.56065	Uncharacterized	Uncharacterized
XM_004944270.2	KLHL36	PREDICTED: Gallus gallus kelch-like family member 36 (KLHL36), transcript variant X5, mRNA	1.31285	Uncharacterized	Uncharacterized
NM_001001312.2	KRT15	Gallus gallus keratin 15 (KRT15), mRNA	2.42791	Uncharacterized	Uncharacterized
XM_015287308.1	KTN1	PREDICTED: Gallus gallus kinectin 1 (kinesin receptor) (KTN1), transcript variant X4, mRNA	-1.31738	Uncharacterized	Uncharacterized
NM_205376.1	KTN1	Gallus gallus kinectin 1 (kinesin receptor) (KTN1), mRNA	-1.32255	Endoplasmic reticulum membrane; integral component of membrane	Microtubule-based movement
XM_001234658.4	LAMC1	PREDICTED: Gallus gallus laminin, gamma 1 (formerly LAMB2) (LAMC1), mRNA	-1.31536	Basement membrane; cell	Cell migration; extracellular matrix disassembly; hemidesmosome assembly; protein-containing complex assembly; substrate adhesion-dependent cell spreading
XM_418801.4	LARS2	PREDICTED: Gallus gallus leucyl-tRNA synthetase 2, mitochondrial (LARS2), transcript variant X1, mRNA	1.36567	Mitochondrion	Leucyl-tRNA aminoacylation; mitochondrial translation
XM_004939460.2	LARS2	PREDICTED: Gallus gallus leucyl-tRNA synthetase 2, mitochondrial (LARS2), transcript variant X2, mRNA	1.32953	Mitochondrion	Leucyl-tRNA aminoacylation; mitochondrial translation
XM_015297854.1	LCK	PREDICTED: Gallus gallus lymphocyte-specific protein tyrosine kinase (LCK), transcript variant X1, mRNA	1.64094	Extrinsic component of cytoplasmic side of plasma membrane; immunological synapse; membrane raft; pericentriolar material	Activation of cysteine-type endopeptidase activity involved in apoptotic process; B cell receptor signaling pathway; cell differentiation; cellular zinc ion homeostasis; peptidyl-tyrosine autophosphorylation; positive regulation of heterotypic cell-cell adhesion; positive regulation of intrinsic apoptotic signaling pathway; positive regulation of T cell activation; response to drug; T cell differ…
XM_015297855.1	LCK	PREDICTED: Gallus gallus lymphocyte-specific protein tyrosine kinase (LCK), transcript variant X3, mRNA	1.61477	Uncharacterized	Uncharacterized
XM_015278085.1	LCLAT1	PREDICTED: Gallus gallus lysocardiolipin acyltransferase 1 (LCLAT1), transcript variant X4, mRNA	1.50978	Cytosol; endoplasmic reticulum; endoplasmic reticulum membrane; integral component of membrane	CDP-diacylglycerol biosynthetic process; multicellular organism development; phosphatidylinositol acyl-chain remodeling; phospholipid metabolic process
XM_015278084.1	LCLAT1	PREDICTED: Gallus gallus lysocardiolipin acyltransferase 1 (LCLAT1), transcript variant X3, mRNA	1.30932	Cytosol; endoplasmic reticulum; endoplasmic reticulum membrane; integral component of membrane	CDP-diacylglycerol biosynthetic process; multicellular organism development; phosphatidylinositol acyl-chain remodeling; phospholipid metabolic process
XM_015279837.1	LHX6	PREDICTED: Gallus gallus LIM homeobox 6 (LHX6), transcript variant X1, mRNA	-1.45782	Uncharacterized	Uncharacterized
XM_015275218.1	LIMK2	PREDICTED: Gallus gallus LIM domain kinase 2 (LIMK2), transcript variant X2, mRNA	-1.75784	Uncharacterized	Uncharacterized
XM_015275217.1	LIMK2	PREDICTED: Gallus gallus LIM domain kinase 2 (LIMK2), transcript variant X1, mRNA	-1.77837	Uncharacterized	Uncharacterized
XM_015275222.1	LIMK2	PREDICTED: Gallus gallus LIM domain kinase 2 (LIMK2), transcript variant X5, mRNA	-1.93046	Uncharacterized	Uncharacterized
NM_204267.1	LITAF	Gallus gallus lipopolysaccharide-induced TNF factor (LITAF), mRNA	2.19143	Cytoplasmic side of early endosome membrane; cytoplasmic side of late endosome membrane; cytoplasmic side of lysosomal membrane; cytoplasmic side of plasma membrane; Golgi membrane; lysosomal membrane; nucleus	Cytokine production; sexual reproduction
XM_015278250.1	LNX2	PREDICTED: Gallus gallus ligand of numb-protein X 2 (LNX2), mRNA	-1.44113	Uncharacterized	Uncharacterized
XM_003642302.3	LOC100857402	PREDICTED: Gallus gallus homeobox protein engrailed-1-like (LOC100857402), transcript variant X2, mRNA	3.32538	Uncharacterized	Uncharacterized
XM_015279753.1	LOC100857402	PREDICTED: Gallus gallus homeobox protein engrailed-1-like (LOC100857402), transcript variant X1, mRNA	3.07836	Uncharacterized	Uncharacterized
XM_015300314.1	LOC100857858	PREDICTED: Gallus gallus tubulin alpha-1C chain-like (LOC100857858), mRNA	1.75163	Cytoplasm; microtubule	Microtubule-based process
XR_140261.3	LOC100857928	PREDICTED: Gallus gallus uncharacterized LOC100857928 (LOC100857928), ncRNA	-1.45164	Uncharacterized	Uncharacterized
XM_015272644.1	LOC100858156	PREDICTED: Gallus gallus serine/threonine-protein phosphatase PP1-alpha catalytic subunit-like (LOC100858156), mRNA	-1.35844	Protein phosphatase type 1 complex; PTW/PP1 phosphatase complex	Uncharacterized
XR_001465586.1	LOC100858220	PREDICTED: Gallus gallus uncharacterized LOC100858220 (LOC100858220), ncRNA	1.37629	Uncharacterized	Uncharacterized
XM_015273204.1	LOC100859471	PREDICTED: Gallus gallus uncharacterized LOC100859471 (LOC100859471), mRNA	1.57054	Uncharacterized	Uncharacterized
XM_015273626.1	LOC100859629	PREDICTED: Gallus gallus histone H3.3-like (LOC100859629), mRNA	-1.38679	Uncharacterized	Uncharacterized
XM_004944394.2	LOC100859653	PREDICTED: Gallus gallus 6-phosphofructo-2-kinase/fructose-2,6-biphosphatase 4-like (LOC100859653), transcript variant X8, mRNA	1.47056	Uncharacterized	Uncharacterized
XM_015292805.1	LOC100859653	PREDICTED: Gallus gallus 6-phosphofructo-2-kinase/fructose-2,6-biphosphatase 4-like (LOC100859653), transcript variant X11, mRNA	1.45487	Uncharacterized	Fructose 2,6-bisphosphate metabolic process; fructose metabolic process
XM_015295074.1	LOC100859807	PREDICTED: Gallus gallus class I histocompatibility antigen, F10 alpha chain-like (LOC100859807), transcript variant X5, mRNA	-1.4283	Uncharacterized	Uncharacterized
XM_015299955.1	LOC100859819	PREDICTED: Gallus gallus cocaine- and amphetamine-regulated transcript protein-like (LOC100859819), transcript variant X2, mRNA	1.34186	Uncharacterized	Uncharacterized
XM_015287898.1	LOC101747773	PREDICTED: Gallus gallus uncharacterized LOC101747773 (LOC101747773), transcript variant X1, mRNA	1.36188	Uncharacterized	Uncharacterized
XM_015272729.1	LOC101748339	PREDICTED: Gallus gallus T-cell-interacting, activating receptor on myeloid cells protein 1-like (LOC101748339), mRNA	2.20521	Uncharacterized	Uncharacterized
XM_004936306.2	LOC101748678	PREDICTED: Gallus gallus uncharacterized LOC101748678 (LOC101748678), mRNA	1.31544	Uncharacterized	Uncharacterized
XM_015294443.1	LOC101748764	PREDICTED: Gallus gallus uncharacterized LOC101748764 (LOC101748764), mRNA	-1.67177	Uncharacterized	Neuropeptide signaling pathway
XR_210161.2	LOC101749087	PREDICTED: Gallus gallus uncharacterized LOC101749087 (LOC101749087), ncRNA	1.76113	Uncharacterized	Uncharacterized
XR_001468990.1	LOC101750056	PREDICTED: Gallus gallus uncharacterized LOC101750056 (LOC101750056), transcript variant X1, ncRNA	1.45751	Uncharacterized	Uncharacterized
XM_004940718.2	LOC101750621	PREDICTED: Gallus gallus uncharacterized LOC101750621 (LOC101750621), mRNA	2.42575	Uncharacterized	Uncharacterized
XM_015273472.1	LOC101750635	PREDICTED: Gallus gallus neuroblast differentiation-associated protein AHNAK-like (LOC101750635), transcript variant X31, mRNA	-1.30276	Uncharacterized	Uncharacterized
XM_015273459.1	LOC101750635	PREDICTED: Gallus gallus neuroblast differentiation-associated protein AHNAK-like (LOC101750635), transcript variant X18, mRNA	-1.33119	Uncharacterized	Uncharacterized
XM_015273486.1	LOC101750635	PREDICTED: Gallus gallus neuroblast differentiation-associated protein AHNAK-like (LOC101750635), transcript variant X44, mRNA	-1.35393	Uncharacterized	Uncharacterized
XM_015273464.1	LOC101750635	PREDICTED: Gallus gallus neuroblast differentiation-associated protein AHNAK-like (LOC101750635), transcript variant X23, mRNA	-1.36504	Uncharacterized	Uncharacterized
XM_015273442.1	LOC101750635	PREDICTED: Gallus gallus neuroblast differentiation-associated protein AHNAK-like (LOC101750635), transcript variant X1, mRNA	-1.36704	Uncharacterized	Uncharacterized
XM_015273455.1	LOC101750635	PREDICTED: Gallus gallus neuroblast differentiation-associated protein AHNAK-like (LOC101750635), transcript variant X14, mRNA	-1.36875	Uncharacterized	Uncharacterized
XM_015273453.1	LOC101750635	PREDICTED: Gallus gallus neuroblast differentiation-associated protein AHNAK-like (LOC101750635), transcript variant X12, mRNA	-1.40295	Uncharacterized	Uncharacterized
XM_015273456.1	LOC101750635	PREDICTED: Gallus gallus neuroblast differentiation-associated protein AHNAK-like (LOC101750635), transcript variant X15, mRNA	-1.40696	Uncharacterized	Uncharacterized
XM_015273484.1	LOC101750635	PREDICTED: Gallus gallus neuroblast differentiation-associated protein AHNAK-like (LOC101750635), transcript variant X42, mRNA	-1.4082	Uncharacterized	Uncharacterized
XM_015273467.1	LOC101750635	PREDICTED: Gallus gallus neuroblast differentiation-associated protein AHNAK-like (LOC101750635), transcript variant X26, mRNA	-1.42932	Uncharacterized	Uncharacterized
XR_001468104.1	LOC101750931	PREDICTED: Gallus gallus uncharacterized LOC101750931 (LOC101750931), transcript variant X3, ncRNA	1.73846	Uncharacterized	Uncharacterized
XM_004950465.2	LOC101751171	PREDICTED: Gallus gallus germin-like protein subfamily 2 member 2-like (LOC101751171), mRNA	1.56154	Uncharacterized	Uncharacterized
XR_001465335.1	LOC101751230	PREDICTED: Gallus gallus uncharacterized LOC101751230 (LOC101751230), transcript variant X1, ncRNA	-2.81724	Uncharacterized	Uncharacterized
XM_420639.5	LOC101751638	PREDICTED: Gallus gallus uncharacterized LOC101751638 (LOC101751638), transcript variant X1, mRNA	2.0441	Integral component of membrane	Uncharacterized
XM_015274760.1	LOC101752138	PREDICTED: Gallus gallus uncharacterized LOC101752138 (LOC101752138), mRNA	1.45085	Uncharacterized	Uncharacterized
XR_001461873.1	LOC107049487	PREDICTED: Gallus gallus uncharacterized LOC107049487 (LOC107049487), transcript variant X1, ncRNA	3.05327	Uncharacterized	Uncharacterized
XM_015273234.1	LOC107049527	PREDICTED: Gallus gallus rho GTPase-activating protein 32-like (LOC107049527), mRNA	1.77183	Uncharacterized	Uncharacterized
XR_001461945.1	LOC107049588	PREDICTED: Gallus gallus uncharacterized LOC107049588 (LOC107049588), ncRNA	-1.3725	Uncharacterized	Uncharacterized
XM_015273541.1	LOC107049727	PREDICTED: Gallus gallus uncharacterized LOC107049727 (LOC107049727), transcript variant X1, mRNA	1.62027	Uncharacterized	Uncharacterized
XM_015273542.1	LOC107049727	PREDICTED: Gallus gallus uncharacterized LOC107049727 (LOC107049727), transcript variant X2, mRNA	1.41452	Uncharacterized	Uncharacterized
XM_015273637.1	LOC107049844	PREDICTED: Gallus gallus inositol 1,4,5-trisphosphate receptor-interacting protein-like 1 (LOC107049844), mRNA	-2.0576	Uncharacterized	Uncharacterized
XM_015273848.1	LOC107050060	PREDICTED: Gallus gallus platelet glycoprotein VI-like (LOC107050060), partial mRNA	-3.28256	Uncharacterized	Uncharacterized
XM_015274112.1	LOC107050350	PREDICTED: Gallus gallus PIH1 domain-containing protein 1-like (LOC107050350), transcript variant X2, mRNA	1.31541	Uncharacterized	Uncharacterized
XM_015274193.1	LOC107050427	PREDICTED: Gallus gallus tripartite motif-containing protein 46-like (LOC107050427), partial mRNA	-3.42869	Uncharacterized	Uncharacterized
XM_015274217.1	LOC107050459	PREDICTED: Gallus gallus translation initiation factor IF-2-like (LOC107050459), transcript variant X2, mRNA	-1.38387	Uncharacterized	Uncharacterized
XM_015274533.1	LOC107050828	PREDICTED: Gallus gallus MAPK-interacting and spindle-stabilizing protein-like (LOC107050828), transcript variant X2, mRNA	1.76256	Uncharacterized	Uncharacterized
XR_001462807.1	LOC107050845	PREDICTED: Gallus gallus uncharacterized LOC107050845 (LOC107050845), transcript variant X5, ncRNA	1.86513	Uncharacterized	Uncharacterized
XR_001462824.1	LOC107050845	PREDICTED: Gallus gallus uncharacterized LOC107050845 (LOC107050845), transcript variant X22, ncRNA	1.84363	Uncharacterized	Uncharacterized
XR_001462813.1	LOC107050845	PREDICTED: Gallus gallus uncharacterized LOC107050845 (LOC107050845), transcript variant X11, ncRNA	1.8417	Uncharacterized	Uncharacterized
XR_001462815.1	LOC107050845	PREDICTED: Gallus gallus uncharacterized LOC107050845 (LOC107050845), transcript variant X13, ncRNA	1.82899	Uncharacterized	Uncharacterized
XR_001462826.1	LOC107050845	PREDICTED: Gallus gallus uncharacterized LOC107050845 (LOC107050845), transcript variant X24, ncRNA	1.8242	Uncharacterized	Uncharacterized
XR_001462810.1	LOC107050845	PREDICTED: Gallus gallus uncharacterized LOC107050845 (LOC107050845), transcript variant X8, ncRNA	1.82318	Uncharacterized	Uncharacterized
XR_001462806.1	LOC107050845	PREDICTED: Gallus gallus uncharacterized LOC107050845 (LOC107050845), transcript variant X4, ncRNA	1.81291	Uncharacterized	Uncharacterized
XR_001462817.1	LOC107050845	PREDICTED: Gallus gallus uncharacterized LOC107050845 (LOC107050845), transcript variant X15, ncRNA	1.80773	Uncharacterized	Uncharacterized
XR_001462822.1	LOC107050845	PREDICTED: Gallus gallus uncharacterized LOC107050845 (LOC107050845), transcript variant X20, ncRNA	1.80349	Uncharacterized	Uncharacterized
XR_001462805.1	LOC107050845	PREDICTED: Gallus gallus uncharacterized LOC107050845 (LOC107050845), transcript variant X3, ncRNA	1.79904	Uncharacterized	Uncharacterized
XR_001462825.1	LOC107050845	PREDICTED: Gallus gallus uncharacterized LOC107050845 (LOC107050845), transcript variant X23, ncRNA	1.79583	Uncharacterized	Uncharacterized
XR_001462803.1	LOC107050845	PREDICTED: Gallus gallus uncharacterized LOC107050845 (LOC107050845), transcript variant X1, ncRNA	1.78931	Uncharacterized	Uncharacterized
XR_001462819.1	LOC107050845	PREDICTED: Gallus gallus uncharacterized LOC107050845 (LOC107050845), transcript variant X17, ncRNA	1.78265	Uncharacterized	Uncharacterized
XR_001462818.1	LOC107050845	PREDICTED: Gallus gallus uncharacterized LOC107050845 (LOC107050845), transcript variant X16, ncRNA	1.75629	Uncharacterized	Uncharacterized
XR_001462809.1	LOC107050845	PREDICTED: Gallus gallus uncharacterized LOC107050845 (LOC107050845), transcript variant X7, ncRNA	1.7551	Uncharacterized	Uncharacterized
XR_001462812.1	LOC107050845	PREDICTED: Gallus gallus uncharacterized LOC107050845 (LOC107050845), transcript variant X10, ncRNA	1.75423	Uncharacterized	Uncharacterized
XR_001462814.1	LOC107050845	PREDICTED: Gallus gallus uncharacterized LOC107050845 (LOC107050845), transcript variant X12, ncRNA	1.74509	Uncharacterized	Uncharacterized
XR_001462823.1	LOC107050845	PREDICTED: Gallus gallus uncharacterized LOC107050845 (LOC107050845), transcript variant X21, ncRNA	1.73072	Uncharacterized	Uncharacterized
XR_001462808.1	LOC107050845	PREDICTED: Gallus gallus uncharacterized LOC107050845 (LOC107050845), transcript variant X6, ncRNA	1.70592	Uncharacterized	Uncharacterized
XR_001462858.1	LOC107050922	PREDICTED: Gallus gallus uncharacterized LOC107050922 (LOC107050922), ncRNA	1.83285	Uncharacterized	Uncharacterized
XM_015274648.1	LOC107050975	PREDICTED: Gallus gallus voltage-dependent P/Q-type calcium channel subunit alpha-1A-like (LOC107050975), partial mRNA	-1.64339	Uncharacterized	Uncharacterized
XR_001462999.1	LOC107051140	PREDICTED: Gallus gallus uncharacterized LOC107051140 (LOC107051140), transcript variant X1, ncRNA	1.47113	Uncharacterized	Uncharacterized
XM_015274949.1	LOC107051328	PREDICTED: Gallus gallus SH3 domain-containing protein C23A1.17-like (LOC107051328), transcript variant X2, mRNA	1.39165	Uncharacterized	Uncharacterized
XM_015274956.1	LOC107051328	PREDICTED: Gallus gallus SH3 domain-containing protein C23A1.17-like (LOC107051328), transcript variant X9, mRNA	1.32991	Uncharacterized	Uncharacterized
XR_001463080.1	LOC107051337	PREDICTED: Gallus gallus uncharacterized LOC107051337 (LOC107051337), ncRNA	1.92791	Uncharacterized	Uncharacterized
XR_001463088.1	LOC107051347	PREDICTED: Gallus gallus uncharacterized LOC107051347 (LOC107051347), ncRNA	-1.81597	Uncharacterized	Uncharacterized
XM_015274995.1	LOC107051380	PREDICTED: Gallus gallus glucose-6-phosphate 1-dehydrogenase-like (LOC107051380), transcript variant X2, mRNA	-1.85062	Uncharacterized	Uncharacterized
XM_015275000.1	LOC107051389	PREDICTED: Gallus gallus U4/U6 small nuclear ribonucleoprotein Prp31-like (LOC107051389), partial mRNA	-1.43554	Uncharacterized	Uncharacterized
XM_015275047.1	LOC107051439	PREDICTED: Gallus gallus U4/U6 small nuclear ribonucleoprotein Prp31-like (LOC107051439), mRNA	-1.51249	Uncharacterized	Uncharacterized
XM_015275082.1	LOC107051499	PREDICTED: Gallus gallus splicing factor, arginine/serine-rich 19-like (LOC107051499), partial mRNA	-1.31731	Uncharacterized	Uncharacterized
XR_001463155.1	LOC107051517	PREDICTED: Gallus gallus uncharacterized LOC107051517 (LOC107051517), ncRNA	-1.69094	Uncharacterized	Uncharacterized
XR_001463453.1	LOC107051700	PREDICTED: Gallus gallus uncharacterized LOC107051700 (LOC107051700), transcript variant X16, ncRNA	-2.07614	Uncharacterized	Uncharacterized
XR_001463648.1	LOC107051772	PREDICTED: Gallus gallus uncharacterized LOC107051772 (LOC107051772), ncRNA	1.35508	Uncharacterized	Uncharacterized
XR_001464290.1	LOC107052118	PREDICTED: Gallus gallus uncharacterized LOC107052118 (LOC107052118), ncRNA	3.08465	Uncharacterized	Uncharacterized
XM_015279187.1	LOC107052159	PREDICTED: Gallus gallus uncharacterized LOC107052159 (LOC107052159), transcript variant X2, mRNA	-1.47834	Uncharacterized	Uncharacterized
XR_001464938.1	LOC107052450	PREDICTED: Gallus gallus uncharacterized LOC107052450 (LOC107052450), transcript variant X1, ncRNA	-1.61524	Uncharacterized	Uncharacterized
XR_001464945.1	LOC107052462	PREDICTED: Gallus gallus uncharacterized LOC107052462 (LOC107052462), ncRNA	2.40794	Uncharacterized	Uncharacterized
XM_015281939.1	LOC107052555	PREDICTED: Gallus gallus interferon regulatory factor 5-like (LOC107052555), transcript variant X2, mRNA	-2.13329	Uncharacterized	Uncharacterized
XM_015282298.1	LOC107052644	PREDICTED: Gallus gallus SUN domain-containing protein 3-like (LOC107052644), transcript variant X2, mRNA	-6.52432	Uncharacterized	Uncharacterized
XM_015282297.1	LOC107052644	PREDICTED: Gallus gallus SUN domain-containing protein 3-like (LOC107052644), transcript variant X1, mRNA	-6.56071	Meiotic nuclear membrane microtubule tethering complex; nuclear envelope	Cytoskeletal anchoring at nuclear membrane; nuclear envelope organization; spermatogenesis
XM_015282299.1	LOC107052644	PREDICTED: Gallus gallus SUN domain-containing protein 3-like (LOC107052644), transcript variant X3, mRNA	-6.58448	Uncharacterized	Uncharacterized
XM_015282300.1	LOC107052644	PREDICTED: Gallus gallus SUN domain-containing protein 3-like (LOC107052644), transcript variant X4, mRNA	-6.59248	Uncharacterized	Uncharacterized
XR_001465270.1	LOC107052650	PREDICTED: Gallus gallus uncharacterized LOC107052650 (LOC107052650), ncRNA	1.50572	Uncharacterized	Uncharacterized
XR_001465511.1	LOC107052785	PREDICTED: Gallus gallus uncharacterized LOC107052785 (LOC107052785), ncRNA	-1.45469	Uncharacterized	Uncharacterized
XR_001465552.1	LOC107052824	PREDICTED: Gallus gallus uncharacterized LOC107052824 (LOC107052824), transcript variant X1, ncRNA	1.36959	Uncharacterized	Uncharacterized
XR_001466872.1	LOC107053531	PREDICTED: Gallus gallus uncharacterized LOC107053531 (LOC107053531), transcript variant X3, ncRNA	-3.15337	Uncharacterized	Uncharacterized
XR_001466999.1	LOC107053610	PREDICTED: Gallus gallus uncharacterized LOC107053610 (LOC107053610), ncRNA	1.63157	Uncharacterized	Uncharacterized
XR_001467444.1	LOC107053801	PREDICTED: Gallus gallus uncharacterized LOC107053801 (LOC107053801), transcript variant X4, ncRNA	3.37221	Uncharacterized	Uncharacterized
XR_001467442.1	LOC107053801	PREDICTED: Gallus gallus uncharacterized LOC107053801 (LOC107053801), transcript variant X2, ncRNA	3.33212	Uncharacterized	Uncharacterized
XR_001467441.1	LOC107053801	PREDICTED: Gallus gallus uncharacterized LOC107053801 (LOC107053801), transcript variant X1, ncRNA	3.19991	Uncharacterized	Uncharacterized
XM_015289702.1	LOC107053832	PREDICTED: Gallus gallus inhibin alpha chain (LOC107053832), mRNA	1.64404	Uncharacterized	Uncharacterized
XR_001467571.1	LOC107053851	PREDICTED: Gallus gallus uncharacterized LOC107053851 (LOC107053851), transcript variant X3, ncRNA	-1.34457	Uncharacterized	Uncharacterized
XR_001467569.1	LOC107053851	PREDICTED: Gallus gallus uncharacterized LOC107053851 (LOC107053851), transcript variant X1, ncRNA	-1.47328	Uncharacterized	Uncharacterized
XR_001467682.1	LOC107053900	PREDICTED: Gallus gallus uncharacterized LOC107053900 (LOC107053900), ncRNA	1.45038	Uncharacterized	Uncharacterized
XR_001468617.1	LOC107054403	PREDICTED: Gallus gallus uncharacterized LOC107054403 (LOC107054403), ncRNA	2.06673	Uncharacterized	Uncharacterized
XR_001468636.1	LOC107054413	PREDICTED: Gallus gallus uncharacterized LOC107054413 (LOC107054413), transcript variant X4, ncRNA	3.23399	Uncharacterized	Uncharacterized
XR_001468643.1	LOC107054413	PREDICTED: Gallus gallus uncharacterized LOC107054413 (LOC107054413), transcript variant X10, ncRNA	2.96844	Uncharacterized	Uncharacterized
XR_001468640.1	LOC107054413	PREDICTED: Gallus gallus uncharacterized LOC107054413 (LOC107054413), transcript variant X7, ncRNA	2.89913	Uncharacterized	Uncharacterized
XR_001468634.1	LOC107054413	PREDICTED: Gallus gallus uncharacterized LOC107054413 (LOC107054413), transcript variant X2, ncRNA	2.85664	Uncharacterized	Uncharacterized
XR_001468641.1	LOC107054413	PREDICTED: Gallus gallus uncharacterized LOC107054413 (LOC107054413), transcript variant X8, ncRNA	2.83499	Uncharacterized	Uncharacterized
XR_001468633.1	LOC107054413	PREDICTED: Gallus gallus uncharacterized LOC107054413 (LOC107054413), transcript variant X1, ncRNA	2.50225	Uncharacterized	Uncharacterized
XR_001468888.1	LOC107054535	PREDICTED: Gallus gallus uncharacterized LOC107054535 (LOC107054535), ncRNA	2.86281	Uncharacterized	Uncharacterized
XR_001468953.1	LOC107054565	PREDICTED: Gallus gallus uncharacterized LOC107054565 (LOC107054565), transcript variant X5, ncRNA	3.38916	Uncharacterized	Uncharacterized
XR_001468951.1	LOC107054565	PREDICTED: Gallus gallus uncharacterized LOC107054565 (LOC107054565), transcript variant X3, ncRNA	2.98681	Uncharacterized	Uncharacterized
XR_001468949.1	LOC107054565	PREDICTED: Gallus gallus uncharacterized LOC107054565 (LOC107054565), transcript variant X2, ncRNA	2.7319	Uncharacterized	Uncharacterized
XR_001469284.1	LOC107054726	PREDICTED: Gallus gallus uncharacterized LOC107054726 (LOC107054726), ncRNA	3.35598	Uncharacterized	Uncharacterized
XR_001469351.1	LOC107054753	PREDICTED: Gallus gallus uncharacterized LOC107054753 (LOC107054753), transcript variant X1, ncRNA	1.75992	Uncharacterized	Uncharacterized
XM_015296614.1	LOC107054855	PREDICTED: Gallus gallus corticoliberin-like (LOC107054855), transcript variant X1, mRNA	-1.43861	Uncharacterized	Uncharacterized
XM_015297352.1	LOC107054956	PREDICTED: Gallus gallus phosphatidylethanolamine-binding protein 4-like (LOC107054956), mRNA	-2.11036	Uncharacterized	Uncharacterized
XR_001470133.1	LOC107055146	PREDICTED: Gallus gallus uncharacterized LOC107055146 (LOC107055146), ncRNA	2.31763	Uncharacterized	Uncharacterized
XR_001470229.1	LOC107055190	PREDICTED: Gallus gallus uncharacterized LOC107055190 (LOC107055190), ncRNA	-2.41215	Uncharacterized	Uncharacterized
XM_015300680.1	LOC107055525	PREDICTED: Gallus gallus maestro heat-like repeat-containing protein family member 2A (LOC107055525), mRNA	-2.02606	Uncharacterized	Uncharacterized
XM_015300857.1	LOC107055731	PREDICTED: Gallus gallus endogenous retrovirus group K member 25 Pol protein-like (LOC107055731), partial mRNA	-1.8767	Uncharacterized	Uncharacterized
XM_015300870.1	LOC107055759	PREDICTED: Gallus gallus vitamin K-dependent protein S-like (LOC107055759), mRNA	1.7665	Uncharacterized	Uncharacterized
XM_015300903.1	LOC107055803	PREDICTED: Gallus gallus conserved oligomeric Golgi complex subunit 5-like (LOC107055803), partial mRNA	1.81971	Uncharacterized	Uncharacterized
XR_001470694.1	LOC107055816	PREDICTED: Gallus gallus uncharacterized LOC107055816 (LOC107055816), ncRNA	1.70192	Uncharacterized	Uncharacterized
XR_001470699.1	LOC107055822	PREDICTED: Gallus gallus uncharacterized LOC107055822 (LOC107055822), ncRNA	1.47738	Uncharacterized	Uncharacterized
XM_015300959.1	LOC107055871	PREDICTED: Gallus gallus rho GTPase-activating protein 28-like (LOC107055871), mRNA	-1.55343	Uncharacterized	Uncharacterized
XM_015301040.1	LOC107055967	PREDICTED: Gallus gallus SUN domain-containing protein 3-like (LOC107055967), mRNA	-5.75665	Uncharacterized	Uncharacterized
XR_001470783.1	LOC107055979	PREDICTED: Gallus gallus uncharacterized LOC107055979 (LOC107055979), transcript variant X2, ncRNA	1.79652	Uncharacterized	Uncharacterized
XR_001470791.1	LOC107055990	PREDICTED: Gallus gallus nitric oxide synthase, endothelial-like (LOC107055990), misc_RNA	-1.57323	Uncharacterized	Uncharacterized
XR_001470805.1	LOC107056035	PREDICTED: Gallus gallus uncharacterized LOC107056035 (LOC107056035), transcript variant X1, ncRNA	-1.3623	Uncharacterized	Uncharacterized
XR_001470806.1	LOC107056035	PREDICTED: Gallus gallus uncharacterized LOC107056035 (LOC107056035), transcript variant X2, ncRNA	-1.3746	Uncharacterized	Uncharacterized
XR_001470829.1	LOC107056070	PREDICTED: Gallus gallus uncharacterized LOC107056070 (LOC107056070), ncRNA	-1.61341	Uncharacterized	Uncharacterized
XR_001470854.1	LOC107056110	PREDICTED: Gallus gallus uncharacterized LOC107056110 (LOC107056110), ncRNA	2.15411	Uncharacterized	Uncharacterized
XM_015301328.1	LOC107056277	PREDICTED: Gallus gallus retinol dehydrogenase 12 (LOC107056277), mRNA	1.53928	Uncharacterized	Uncharacterized
XM_015301364.1	LOC107056312	PREDICTED: Gallus gallus ephrin type-A receptor 5-like (LOC107056312), transcript variant X2, mRNA	2.11634	Uncharacterized	Uncharacterized
XR_001471028.1	LOC107056504	PREDICTED: Gallus gallus uncharacterized LOC107056504 (LOC107056504), ncRNA	1.31649	Uncharacterized	Uncharacterized
XM_015301614.1	LOC107056589	PREDICTED: Gallus gallus sideroflexin-2-like (LOC107056589), partial mRNA	1.74357	Uncharacterized	Uncharacterized
XR_001471183.1	LOC107056828	PREDICTED: Gallus gallus uncharacterized LOC107056828 (LOC107056828), ncRNA	-1.71097	Uncharacterized	Uncharacterized
XR_001471224.1	LOC107056955	PREDICTED: Gallus gallus uncharacterized LOC107056955 (LOC107056955), transcript variant X2, ncRNA	3.44327	Uncharacterized	Uncharacterized
XR_001471232.1	LOC107056955	PREDICTED: Gallus gallus uncharacterized LOC107056955 (LOC107056955), transcript variant X10, ncRNA	2.75824	Uncharacterized	Uncharacterized
XR_001471223.1	LOC107056955	PREDICTED: Gallus gallus uncharacterized LOC107056955 (LOC107056955), transcript variant X1, ncRNA	2.60091	Uncharacterized	Uncharacterized
XM_015301925.1	LOC107056989	PREDICTED: Gallus gallus annexin A6-like (LOC107056989), mRNA	1.73495	Uncharacterized	Uncharacterized
XR_001471293.1	LOC107057083	PREDICTED: Gallus gallus uncharacterized LOC107057083 (LOC107057083), ncRNA	1.36018	Uncharacterized	Uncharacterized
XR_001471310.1	LOC107057098	PREDICTED: Gallus gallus uncharacterized LOC107057098 (LOC107057098), ncRNA	-1.70576	Uncharacterized	Uncharacterized
XR_001471338.1	LOC107057147	PREDICTED: Gallus gallus uncharacterized LOC107057147 (LOC107057147), ncRNA	1.77496	Uncharacterized	Uncharacterized
XR_001471386.1	LOC107057259	PREDICTED: Gallus gallus uncharacterized LOC107057259 (LOC107057259), transcript variant X1, ncRNA	2.96819	Uncharacterized	Uncharacterized
XR_001471387.1	LOC107057259	PREDICTED: Gallus gallus uncharacterized LOC107057259 (LOC107057259), transcript variant X2, ncRNA	2.5049	Uncharacterized	Uncharacterized
XM_015302364.1	LOC107057322	PREDICTED: Gallus gallus regulator of telomere elongation helicase 1-like (LOC107057322), mRNA	1.42931	Uncharacterized	Uncharacterized
XR_001471448.1	LOC107057384	PREDICTED: Gallus gallus uncharacterized LOC107057384 (LOC107057384), transcript variant X3, ncRNA	1.84154	Uncharacterized	Uncharacterized
XR_001471469.1	LOC107057411	PREDICTED: Gallus gallus uncharacterized LOC107057411 (LOC107057411), ncRNA	1.30434	Uncharacterized	Uncharacterized
XM_015302492.1	LOC107057417	PREDICTED: Gallus gallus uncharacterized LOC107057417 (LOC107057417), transcript variant X4, mRNA	1.68873	Uncharacterized	Uncharacterized
XR_001471474.1	LOC107057420	PREDICTED: Gallus gallus uncharacterized LOC107057420 (LOC107057420), ncRNA	1.8699	Uncharacterized	Uncharacterized
XR_001471479.1	LOC107057423	PREDICTED: Gallus gallus uncharacterized LOC107057423 (LOC107057423), ncRNA	1.34658	Uncharacterized	Uncharacterized
XM_015302574.1	LOC107057498	PREDICTED: Gallus gallus integrator complex subunit 3-like (LOC107057498), mRNA	-1.40857	Uncharacterized	Uncharacterized
NM_001277581.1	LOC415756	Gallus gallus uncharacterized LOC415756 (LOC415756), transcript variant 1, mRNA	1.31613	Integral component of membrane	Uncharacterized
XR_001469061.1	LOC416500	PREDICTED: Gallus gallus uncharacterized LOC416500 (LOC416500), transcript variant X15, misc_RNA	1.3207	Uncharacterized	Uncharacterized
XM_003642327.2	LOC417386	PREDICTED: Gallus gallus pyrroline-5-carboxylate reductase 2-like (LOC417386), mRNA	2.09016	Uncharacterized	Uncharacterized
XR_001471019.1	LOC418543	PREDICTED: Gallus gallus uncharacterized LOC418543 (LOC418543), ncRNA	3.0738	Uncharacterized	Uncharacterized
XR_001469765.1	LOC419389	PREDICTED: Gallus gallus uncharacterized LOC419389 (LOC419389), transcript variant X2, misc_RNA	-5.64531	Uncharacterized	Uncharacterized
XM_015297127.1	LOC419425	PREDICTED: Gallus gallus rho guanine nucleotide exchange factor 7-like (LOC419425), transcript variant X1, mRNA	1.57111	Uncharacterized	Uncharacterized
XM_015297128.1	LOC419425	PREDICTED: Gallus gallus rho guanine nucleotide exchange factor 7-like (LOC419425), transcript variant X3, mRNA	1.52807	Uncharacterized	Uncharacterized
XM_417586.5	LOC419425	PREDICTED: Gallus gallus rho guanine nucleotide exchange factor 7-like (LOC419425), transcript variant X2, mRNA	1.45737	Uncharacterized	Uncharacterized
XM_015287125.1	LOC423222	PREDICTED: Gallus gallus acyl-CoA thioesterase 1-like (LOC423222), mRNA	1.74631	Uncharacterized	Uncharacterized
XM_422273.5	LOC424430	PREDICTED: Gallus gallus quinone oxidoreductase-like 2 (LOC424430), mRNA	1.49365	Uncharacterized	Uncharacterized
XM_015300414.1	LOC425347	PREDICTED: Gallus gallus zinc finger protein 532-like (LOC425347), mRNA	-1.4574	Uncharacterized	Uncharacterized
XM_015295109.1	LOC425455	PREDICTED: Gallus gallus uncharacterized LOC425455 (LOC425455), transcript variant X3, mRNA	1.51732	Uncharacterized	Uncharacterized
XR_001471462.1	LOC426640	PREDICTED: Gallus gallus uncharacterized LOC426640 (LOC426640), transcript variant X8, misc_RNA	1.97885	Uncharacterized	Uncharacterized
XM_015277659.1	LOC427201	PREDICTED: Gallus gallus rho-guanine nucleotide exchange factor-like (LOC427201), transcript variant X4, mRNA	1.5614	Uncharacterized	Uncharacterized
XM_015277657.1	LOC427201	PREDICTED: Gallus gallus rho-guanine nucleotide exchange factor-like (LOC427201), transcript variant X2, mRNA	1.5482	Uncharacterized	Uncharacterized
XM_015277658.1	LOC427201	PREDICTED: Gallus gallus rho-guanine nucleotide exchange factor-like (LOC427201), transcript variant X3, mRNA	1.5313	Uncharacterized	Intracellular signal transduction; regulation of Rho protein signal transduction
XM_015277655.1	LOC427201	PREDICTED: Gallus gallus rho-guanine nucleotide exchange factor-like (LOC427201), transcript variant X1, mRNA	1.46621	Uncharacterized	Uncharacterized
XM_426059.5	LOC428505	PREDICTED: Gallus gallus SUN domain-containing protein 3-like (LOC428505), transcript variant X1, mRNA	-4.93452	Uncharacterized	Uncharacterized
XM_426381.4	LOC428824	PREDICTED: Gallus gallus SITS-binding protein-like (LOC428824), transcript variant X1, mRNA	4.37893	Integral component of membrane	Carbohydrate metabolic process; glycoside catabolic process
XM_015295253.1	LOC769421	PREDICTED: Gallus gallus heparan sulfate glucosamine 3-O-sulfotransferase 3B1-like (LOC769421), transcript variant X2, mRNA	-2.8236	Uncharacterized	Uncharacterized
XM_003642322.3	LOC769421	PREDICTED: Gallus gallus heparan sulfate glucosamine 3-O-sulfotransferase 3B1-like (LOC769421), transcript variant X1, mRNA	-2.98368	Uncharacterized	Uncharacterized
XM_015284207.1	LOC769676	PREDICTED: Gallus gallus PR domain zinc finger protein 10-like (LOC769676), transcript variant X2, mRNA	-1.67514	Nucleus	Regulation of transcription by RNA polymerase II
XM_015284208.1	LOC769676	PREDICTED: Gallus gallus PR domain zinc finger protein 10-like (LOC769676), transcript variant X3, mRNA	-1.72331	Nucleus	Regulation of transcription by RNA polymerase II
XM_001232447.3	LOC769676	PREDICTED: Gallus gallus PR domain zinc finger protein 10-like (LOC769676), transcript variant X1, mRNA	-1.75944	Nucleus	Regulation of transcription by RNA polymerase II
XR_001463828.1	LOC769840	PREDICTED: Gallus gallus uncharacterized LOC769840 (LOC769840), transcript variant X1, ncRNA	-4.56329	Uncharacterized	Uncharacterized
XR_001463829.1	LOC769840	PREDICTED: Gallus gallus uncharacterized LOC769840 (LOC769840), transcript variant X2, ncRNA	-4.57116	Uncharacterized	Uncharacterized
XM_015282302.1	LOC770405	PREDICTED: Gallus gallus SUN domain-containing protein 3-like (LOC770405), transcript variant X2, mRNA	-6.35384	Uncharacterized	Uncharacterized
XM_015282303.1	LOC770405	PREDICTED: Gallus gallus SUN domain-containing protein 3-like (LOC770405), transcript variant X3, mRNA	-6.58973	Uncharacterized	Uncharacterized
XM_015282301.1	LOC770405	PREDICTED: Gallus gallus SUN domain-containing protein 3-like (LOC770405), transcript variant X1, mRNA	-6.69287	Meiotic nuclear membrane microtubule tethering complex; nuclear envelope	Cytoskeletal anchoring at nuclear membrane; nuclear envelope organization; spermatogenesis
XM_015293148.1	LOC770936	PREDICTED: Gallus gallus serine/threonine-protein kinase SRPK3-like (LOC770936), mRNA	-2.49211	Uncharacterized	Uncharacterized
XM_001234357.4	LOC771758	PREDICTED: Gallus gallus C-type lectin domain family 19 member A-like (LOC771758), mRNA	-1.8867	Uncharacterized	Uncharacterized
NM_001278049.1	LPAR4	Gallus gallus lysophosphatidic acid receptor 4 (LPAR4), mRNA	-1.42984	Integral component of plasma membrane; nuclear body	Positive regulation of cytosolic calcium ion concentration involved in phospholipase C-activating G protein-coupled signaling pathway; positive regulation of Rho protein signal transduction
XM_015278220.1	LPAR4	PREDICTED: Gallus gallus lysophosphatidic acid receptor 4 (LPAR4), transcript variant X2, mRNA	-1.47785	Integral component of plasma membrane; nuclear body	Positive regulation of cytosolic calcium ion concentration involved in phospholipase C-activating G protein-coupled signaling pathway; positive regulation of Rho protein signal transduction
NM_001030568.2	LPCAT2	Gallus gallus lysophosphatidylcholine acyltransferase 2 (LPCAT2), mRNA	1.65325	Uncharacterized	Uncharacterized
XM_015280414.1	LPL	PREDICTED: Gallus gallus lipoprotein lipase (LPL), transcript variant X1, mRNA	1.59158	Uncharacterized	Uncharacterized
XM_015276492.1	LRCH1	PREDICTED: Gallus gallus leucine-rich repeats and calponin homology (CH) domain containing 1 (LRCH1), transcript variant X5, mRNA	-1.49428	Uncharacterized	Uncharacterized
XM_004938696.2	LRCH1	PREDICTED: Gallus gallus leucine-rich repeats and calponin homology (CH) domain containing 1 (LRCH1), transcript variant X10, mRNA	-1.50197	Cytoplasm	Cellular response to chemokine; negative regulation of GTPase activity; negative regulation of T cell migration
XM_001236148.4	LRRC46	PREDICTED: Gallus gallus leucine rich repeat containing 46 (LRRC46), transcript variant X1, mRNA	2.41445	Cilium; cytoplasm; motile cilium	Cilium assembly; cilium movement involved in cell motility; cytoskeleton organization; epithelial cilium movement; motile cilium assembly
XM_015289295.1	LRRFIP1	PREDICTED: Gallus gallus leucine rich repeat (in FLII) interacting protein 1 (LRRFIP1), transcript variant X35, mRNA	-1.54181	Uncharacterized	Uncharacterized
XM_015277690.1	LYG2	PREDICTED: Gallus gallus lysozyme G-like 2 (LYG2), transcript variant X1, mRNA	-2.04176	Uncharacterized	Cell wall macromolecule catabolic process; peptidoglycan catabolic process
NM_001001470.1	LYG2	Gallus gallus lysozyme G-like 2 (LYG2), mRNA	-2.19739	Extracellular region	Cell wall macromolecule catabolic process; cytolysis; defense response to bacterium; peptidoglycan catabolic process
XM_015288759.1	LZTS2	PREDICTED: Gallus gallus leucine zipper, putative tumor suppressor 2 (LZTS2), transcript variant X3, mRNA	-1.48013	Cytosol; plasma membrane; vesicle	Cell division; kidney development; negative regulation of canonical Wnt signaling pathway; negative regulation of cell proliferation; negative regulation of protein localization to nucleus; Wnt signaling pathway
XM_004938107.2	M6PR	PREDICTED: Gallus gallus mannose-6-phosphate receptor (cation dependent) (M6PR), transcript variant X4, mRNA	1.31465	Uncharacterized	Uncharacterized
XM_015294343.1	MAD1L1	PREDICTED: Gallus gallus MAD1 mitotic arrest deficient-like 1 (yeast) (MAD1L1), transcript variant X2, mRNA	1.46208	Uncharacterized	Uncharacterized
XM_015275744.1	MAGI2	PREDICTED: Gallus gallus membrane associated guanylate kinase, WW and PDZ domain containing 2 (MAGI2), transcript variant X5, mRNA	-1.33179	Uncharacterized	Uncharacterized
XM_416766.5	MAOB	PREDICTED: Gallus gallus monoamine oxidase B (MAOB), mRNA	4.84755	Integral component of membrane	Uncharacterized
XM_015282087.1	MAP3K8	PREDICTED: Gallus gallus mitogen-activated protein kinase kinase kinase 8 (MAP3K8), transcript variant X3, mRNA	2.42144	Cytoplasm; cytosol	Activation of protein kinase activity; signal transduction by protein phosphorylation; stress-activated protein kinase signaling cascade
XM_015282088.1	MAP3K8	PREDICTED: Gallus gallus mitogen-activated protein kinase kinase kinase 8 (MAP3K8), transcript variant X4, mRNA	2.35946	Uncharacterized	Uncharacterized
XM_015278251.1	MBNL3	PREDICTED: Gallus gallus muscleblind-like splicing regulator 3 (MBNL3), transcript variant X6, mRNA	1.46434	Cytoplasm; nucleoplasm; nucleus	Negative regulation of myoblast differentiation; regulation of alternative mRNA splicing, via spliceosome
XM_015273122.1	MCOLN1	PREDICTED: Gallus gallus mucolipin 1 (MCOLN1), mRNA	-2.05658	Uncharacterized	Uncharacterized
NM_001031602.1	METTL16	Gallus gallus methyltransferase like 16 (METTL16), mRNA	-1.92658	Nucleus	MRNA catabolic process; mRNA destabilization; mRNA methylation; posttranscriptional regulation of gene expression; regulation of mRNA splicing, via spliceosome; rRNA base methylation; S-adenosylmethionine biosynthetic process; snRNA (adenine-N6)-methylation
XM_015283519.1	MGAT4C	PREDICTED: Gallus gallus MGAT4 family member C (MGAT4C), mRNA	-1.42208	Integral component of membrane	Uncharacterized
XM_015279920.1	MILR1	PREDICTED: Gallus gallus mast cell immunoglobulin-like receptor 1 (MILR1), transcript variant X4, mRNA	2.22551	Uncharacterized	Uncharacterized
XM_004946185.2	MILR1	PREDICTED: Gallus gallus mast cell immunoglobulin-like receptor 1 (MILR1), transcript variant X3, mRNA	2.22408	Uncharacterized	Uncharacterized
XR_001464583.1	MILR1	PREDICTED: Gallus gallus mast cell immunoglobulin-like receptor 1 (MILR1), transcript variant X2, misc_RNA	2.10882	Uncharacterized	Uncharacterized
XM_015282020.1	MLLT10	PREDICTED: Gallus gallus myeloid/lymphoid or mixed-lineage leukemia (trithorax homolog, Drosophila); translocated to, 10 (MLLT10), transcript variant X4, mRNA	-1.59151	Uncharacterized	Uncharacterized
XM_015274903.1	MMP14	PREDICTED: Gallus gallus matrix metallopeptidase 14 (MMP14), mRNA	1.41385	Uncharacterized	Uncharacterized
XM_015291873.1	MNS1	PREDICTED: Gallus gallus meiosis-specific nuclear structural protein 1 (MNS1), mRNA	1.40854	Uncharacterized	Uncharacterized
XM_004941450.2	MOB2	PREDICTED: Gallus gallus MOB kinase activator 2 (MOB2), transcript variant X5, mRNA	-1.65777	Uncharacterized	Uncharacterized
XM_015286690.1	MOB2	PREDICTED: Gallus gallus MOB kinase activator 2 (MOB2), transcript variant X2, mRNA	-1.67282	Uncharacterized	Uncharacterized
XM_421030.5	MOB2	PREDICTED: Gallus gallus MOB kinase activator 2 (MOB2), transcript variant X1, mRNA	-1.67989	Cytosol; neuron projection terminus; nucleolus	Actin cytoskeleton organization; positive regulation of neuron projection development; positive regulation of protein phosphorylation
XM_004941448.2	MOB2	PREDICTED: Gallus gallus MOB kinase activator 2 (MOB2), transcript variant X4, mRNA	-1.68808	Uncharacterized	Uncharacterized
XM_015286691.1	MOB2	PREDICTED: Gallus gallus MOB kinase activator 2 (MOB2), transcript variant X6, mRNA	-1.72959	Uncharacterized	Uncharacterized
XM_015275381.1	MORC2	PREDICTED: Gallus gallus MORC family CW-type zinc finger 2 (MORC2), transcript variant X3, mRNA	1.3153	Uncharacterized	Uncharacterized
XM_015275380.1	MORC2	PREDICTED: Gallus gallus MORC family CW-type zinc finger 2 (MORC2), transcript variant X1, mRNA	1.30329	Uncharacterized	Uncharacterized
XM_015299726.1	MPND	PREDICTED: Gallus gallus MPN domain containing (MPND), transcript variant X2, mRNA	-1.93147	Uncharacterized	Uncharacterized
XM_015294400.1	MPRIP	PREDICTED: Gallus gallus myosin phosphatase Rho interacting protein (MPRIP), transcript variant X5, mRNA	-1.30775	Uncharacterized	Uncharacterized
XM_015294396.1	MPRIP	PREDICTED: Gallus gallus myosin phosphatase Rho interacting protein (MPRIP), transcript variant X1, mRNA	-1.31955	Uncharacterized	Uncharacterized
XM_015294399.1	MPRIP	PREDICTED: Gallus gallus myosin phosphatase Rho interacting protein (MPRIP), transcript variant X4, mRNA	-1.33555	Uncharacterized	Uncharacterized
XM_015294401.1	MPRIP	PREDICTED: Gallus gallus myosin phosphatase Rho interacting protein (MPRIP), transcript variant X6, mRNA	-1.35051	Uncharacterized	Uncharacterized
XM_015294397.1	MPRIP	PREDICTED: Gallus gallus myosin phosphatase Rho interacting protein (MPRIP), transcript variant X2, mRNA	-1.35525	Uncharacterized	Uncharacterized
XM_015294406.1	MPRIP	PREDICTED: Gallus gallus myosin phosphatase Rho interacting protein (MPRIP), transcript variant X11, mRNA	-1.37845	Uncharacterized	Uncharacterized
XM_015294403.1	MPRIP	PREDICTED: Gallus gallus myosin phosphatase Rho interacting protein (MPRIP), transcript variant X8, mRNA	-1.37961	Uncharacterized	Uncharacterized
NM_001278042.1	MRPL20	Gallus gallus mitochondrial ribosomal protein L20 (MRPL20), mRNA	1.36909	Mitochondrial large ribosomal subunit; mitochondrial ribosome	Ribosomal large subunit assembly; translation
XM_015298053.1	MSANTD2	PREDICTED: Gallus gallus Myb/SANT-like DNA-binding domain containing 2 (MSANTD2), transcript variant X4, mRNA	1.36777	Uncharacterized	Uncharacterized
XR_001465917.1	MTRF1L	PREDICTED: Gallus gallus mitochondrial translational release factor 1-like (MTRF1L), transcript variant X2, misc_RNA	-1.43235	Uncharacterized	Uncharacterized
XM_004946153.2	MYADML2	PREDICTED: Gallus gallus myeloid-associated differentiation marker-like 2 (MYADML2), mRNA	1.7733	Uncharacterized	Uncharacterized
NM_001031091.2	MYCN	Gallus gallus v-myc avian myelocytomatosis viral oncogene neuroblastoma derived homolog (MYCN), mRNA	-1.49796	Nucleolus	Negative regulation of gene expression
XM_015276048.1	MYCN	PREDICTED: Gallus gallus v-myc avian myelocytomatosis viral oncogene neuroblastoma derived homolog (MYCN), transcript variant X4, mRNA	-2.03451	Nucleolus	Negative regulation of gene expression
NM_204228.2	MYH1B	Gallus gallus myosin, heavy chain 1B, skeletal muscle (similar to human myosin, heavy chain 1, skeletal muscle, adult) (MYH1B), mRNA	2.79726	Uncharacterized	Uncharacterized
XM_015289086.1	NAB1	PREDICTED: Gallus gallus NGFI-A binding protein 1 (EGR1 binding protein 1) (NAB1), transcript variant X3, mRNA	-1.63916	Uncharacterized	Uncharacterized
XM_417476.4	NCOA5	PREDICTED: Gallus gallus nuclear receptor coactivator 5 (NCOA5), transcript variant X1, mRNA	2.9792	Actin cytoskeleton; nucleus	Glucose homeostasis; negative regulation of insulin receptor signaling pathway
NM_001001472.2	NFKBIA	Gallus gallus nuclear factor of kappa light polypeptide gene enhancer in B-cells inhibitor, alpha (NFKBIA), mRNA	1.34884	Uncharacterized	Uncharacterized
XM_015296165.1	nfkbiz	PREDICTED: Gallus gallus nuclear factor of kappa light polypeptide gene enhancer in B-cells inhibitor, zeta (NFKBIZ), transcript variant X4, mRNA	1.52966	Uncharacterized	Uncharacterized
XM_015296152.1	nfkbiz	PREDICTED: Gallus gallus nuclear factor of kappa light polypeptide gene enhancer in B-cells inhibitor, zeta (NFKBIZ), transcript variant X2, mRNA	1.49847	Uncharacterized	Uncharacterized
XM_004936508.2	NIN	PREDICTED: Gallus gallus ninein (GSK3B interacting protein) (NIN), transcript variant X7, mRNA	1.66828	Uncharacterized	Uncharacterized
XR_001468535.1	NISCH	PREDICTED: Gallus gallus nischarin (NISCH), transcript variant X5, misc_RNA	-1.52983	Uncharacterized	Uncharacterized
NM_001277834.1	NKAIN2	Gallus gallus Na+/K+ transporting ATPase interacting 2 (NKAIN2), mRNA	-1.35381	Uncharacterized	Uncharacterized
XM_015295388.1	NME1	PREDICTED: Gallus gallus NME/NM23 nucleoside diphosphate kinase 1 (NME1), transcript variant X1, mRNA	2.41612	Uncharacterized	CTP biosynthetic process; GTP biosynthetic process; UTP biosynthetic process
XM_015295390.1	NME1	PREDICTED: Gallus gallus NME/NM23 nucleoside diphosphate kinase 1 (NME1), transcript variant X3, mRNA	2.32389	Uncharacterized	CTP biosynthetic process; GTP biosynthetic process; UTP biosynthetic process
XM_015294875.1	NOS1	PREDICTED: Gallus gallus nitric oxide synthase 1 (neuronal) (NOS1), transcript variant X4, mRNA	-1.96187	Cytosol; nucleus; plasma membrane; postsynaptic density; vesicle membrane	Arginine catabolic process; negative regulation of blood pressure; nitric oxide biosynthetic process; nitric oxide mediated signal transduction; positive regulation of guanylate cyclase activity; response to hormone; response to lipopolysaccharide; retrograde trans-synaptic signaling by nitric oxide
XM_015294874.1	NOS1	PREDICTED: Gallus gallus nitric oxide synthase 1 (neuronal) (NOS1), transcript variant X3, mRNA	-1.9838	Caveola; cytoskeleton; mitochondrion; nucleoplasm; sarcoplasmic reticulum membrane; synapse; T-tubule; Z disc	Cellular response to growth factor stimulus; exogenous drug catabolic process; multicellular organismal response to stress; negative regulation of calcium ion transport; negative regulation of hydrolase activity; negative regulation of potassium ion transport; negative regulation of serotonin uptake; nitric oxide biosynthetic process; peptidyl-cysteine S-nitrosylation; positive regulation of aden…
XM_004934480.2	NOS1	PREDICTED: Gallus gallus nitric oxide synthase 1 (neuronal) (NOS1), transcript variant X1, mRNA	-2.01211	Caveola; cytoskeleton; mitochondrion; nucleoplasm; sarcoplasmic reticulum membrane; synapse; T-tubule; Z disc	Cellular response to growth factor stimulus; exogenous drug catabolic process; multicellular organismal response to stress; negative regulation of calcium ion transport; negative regulation of hydrolase activity; negative regulation of potassium ion transport; negative regulation of serotonin uptake; nitric oxide biosynthetic process; peptidyl-cysteine S-nitrosylation; positive regulation of aden…
XM_015273920.1	NPM2	PREDICTED: Gallus gallus nucleophosmin/nucleoplasmin 2 (NPM2), mRNA	1.52158	Uncharacterized	Uncharacterized
XM_015277505.1	NPR3	PREDICTED: Gallus gallus natriuretic peptide receptor C/guanylate cyclase C (atrionatriuretic peptide receptor C) (NPR3), transcript variant X7, mRNA	-1.69262	Integral component of membrane	Uncharacterized
XM_004937173.2	NPR3	PREDICTED: Gallus gallus natriuretic peptide receptor C/guanylate cyclase C (atrionatriuretic peptide receptor C) (NPR3), transcript variant X6, mRNA	-1.69268	Integral component of membrane	Uncharacterized
XM_003642974.3	NPR3	PREDICTED: Gallus gallus natriuretic peptide receptor C/guanylate cyclase C (atrionatriuretic peptide receptor C) (NPR3), transcript variant X1, mRNA	-1.75025	Uncharacterized	Uncharacterized
NM_001198975.1	NRXN1	Gallus gallus neurexin 1 (NRXN1), transcript variant 1, mRNA	-1.31135	Integral component of membrane	Uncharacterized
XM_015278024.1	NRXN1	PREDICTED: Gallus gallus neurexin 1 (NRXN1), transcript variant X8, mRNA	-1.39094	Integral component of membrane	Uncharacterized
XM_015281267.1	NT5C3A	PREDICTED: Gallus gallus 5'-nucleotidase, cytosolic IIIA (NT5C3A), transcript variant X1, mRNA	-2.25069	Cytoplasm; endoplasmic reticulum	Defense response to virus; nucleotide metabolic process
XM_015275970.1	NUP153	PREDICTED: Gallus gallus nucleoporin 153kDa (NUP153), transcript variant X2, mRNA	-1.51221	Uncharacterized	Uncharacterized
XM_015275971.1	NUP153	PREDICTED: Gallus gallus nucleoporin 153kDa (NUP153), transcript variant X3, mRNA	-1.62695	Uncharacterized	Uncharacterized
XM_015279736.1	NUP214	PREDICTED: Gallus gallus nucleoporin 214kDa (NUP214), transcript variant X1, mRNA	-1.33812	Uncharacterized	Uncharacterized
XM_015279317.1	OLFM1	PREDICTED: Gallus gallus olfactomedin 1 (OLFM1), transcript variant X1, mRNA	-1.75263	Axon; axonal growth cone; cell; cell junction; endoplasmic reticulum; extracellular space; neuronal cell body; perikaryon; synapse	Atrioventricular valve formation; cardiac epithelial to mesenchymal transition; negative regulation of gene expression; neuronal signal transduction; positive regulation of epithelial to mesenchymal transition; positive regulation of gene expression; regulation of axon extension
NM_204767.1	OLFM1	Gallus gallus olfactomedin 1 (OLFM1), mRNA	-2.1822	Axon; axonal growth cone; cell; cell junction; endoplasmic reticulum; extracellular space; neuronal cell body; perikaryon; synapse	Atrioventricular valve formation; cardiac epithelial to mesenchymal transition; negative regulation of gene expression; neuronal signal transduction; positive regulation of epithelial to mesenchymal transition; positive regulation of gene expression; regulation of axon extension
XM_003642857.3	ONECUT1	PREDICTED: Gallus gallus one cut homeobox 1 (ONECUT1), transcript variant X3, mRNA	2.13602	Uncharacterized	Uncharacterized
XM_015289420.1	ORC2	PREDICTED: Gallus gallus origin recognition complex, subunit 2 (ORC2), transcript variant X1, mRNA	1.35768	Uncharacterized	Uncharacterized
XM_015289886.1	ORC4	PREDICTED: Gallus gallus origin recognition complex, subunit 4 (ORC4), transcript variant X2, mRNA	1.43149	Nucleus; origin recognition complex	DNA replication
XM_001231892.4	ORMDL1	PREDICTED: Gallus gallus ORM1-like 1 (S. cerevisiae) (ORMDL1), transcript variant X2, mRNA	-1.65563	Integral component of membrane; SPOTS complex	Cellular sphingolipid homeostasis; ceramide metabolic process; negative regulation of ceramide biosynthetic process
XM_015283005.1	OXR1	PREDICTED: Gallus gallus oxidation resistance 1 (OXR1), transcript variant X3, mRNA	-1.65828	Uncharacterized	Uncharacterized
XR_213220.2	P2RX7	PREDICTED: Gallus gallus purinergic receptor P2X, ligand gated ion channel, 7 (P2RX7), transcript variant X2, misc_RNA	1.7718	Uncharacterized	Uncharacterized
XM_414873.5	PALB2	PREDICTED: Gallus gallus partner and localizer of BRCA2 (PALB2), transcript variant X4, mRNA	1.40114	Uncharacterized	Uncharacterized
XM_015277629.1	PAPD4	PREDICTED: Gallus gallus PAP associated domain containing 4 (PAPD4), transcript variant X3, mRNA	1.56085	Nucleus	Hematopoietic progenitor cell differentiation; histone mRNA catabolic process; negative regulation of miRNA catabolic process; RNA polyadenylation; RNA stabilization
NM_204905.1	PCBD1	Gallus gallus pterin-4 alpha-carbinolamine dehydratase/dimerization cofactor of hepatocyte nuclear factor 1 alpha (PCBD1), mRNA	1.67334	Cytosol; nucleoplasm	Protein heterooligomerization; protein homotetramerization; tetrahydrobiopterin biosynthetic process
XM_015296563.1	PCIF1	PREDICTED: Gallus gallus PDX1 C-terminal inhibiting factor 1 (PCIF1), transcript variant X2, mRNA	-1.37346	Intercellular bridge; microtubule cytoskeleton; nucleoplasm; nucleus	Negative regulation of phosphatase activity
NM_204306.1	PDGFA	Gallus gallus platelet-derived growth factor alpha polypeptide (PDGFA), mRNA	-1.45224	Membrane	Gonad development
NM_204270.2	PDGFB	Gallus gallus platelet-derived growth factor beta polypeptide (PDGFB), mRNA	-1.45894	Uncharacterized	Uncharacterized
XM_015284369.1	PDGFB	PREDICTED: Gallus gallus platelet-derived growth factor beta polypeptide (PDGFB), transcript variant X1, mRNA	-1.52453	Cell surface; extracellular space; membrane	Activation of protein kinase B activity; cellular response to growth factor stimulus; interleukin-18-mediated signaling pathway; monocyte chemotaxis; negative regulation of phosphatidylinositol biosynthetic process; negative regulation of platelet activation; negative regulation of pri-miRNA transcription by RNA polymerase II; negative regulation of protein binding; negative regulation of vascula…
XM_015302559.1	PDHA1	PREDICTED: Gallus gallus pyruvate dehydrogenase (lipoamide) alpha 1 (PDHA1), transcript variant X1, mRNA	-1.58186	Mitochondrion	Acetyl-CoA biosynthetic process from pyruvate
NM_204110.3	PDIA3	Gallus gallus protein disulfide isomerase family A, member 3 (PDIA3), mRNA	1.51894	Cell surface; endoplasmic reticulum; endoplasmic reticulum lumen; extracellular space; melanosome; MHC class I peptide loading complex; myelin sheath	Cell redox homeostasis; cellular response to interleukin-7; positive regulation of extrinsic apoptotic signaling pathway; protein folding; response to endoplasmic reticulum stress
XM_015275849.1	PDIA4	PREDICTED: Gallus gallus protein disulfide isomerase family A, member 4 (PDIA4), transcript variant X1, mRNA	1.64023	Uncharacterized	Uncharacterized
NM_001006370.1	PDIA4	Gallus gallus protein disulfide isomerase family A, member 4 (PDIA4), mRNA	1.63026	Endoplasmic reticulum lumen	Cell redox homeostasis
NM_001031352.3	PDK1	Gallus gallus pyruvate dehydrogenase kinase, isozyme 1 (PDK1), mRNA	1.39997	Uncharacterized	Uncharacterized
XM_015279911.1	PECAM1	PREDICTED: Gallus gallus platelet/endothelial cell adhesion molecule 1 (PECAM1), transcript variant X9, mRNA	-1.34103	Uncharacterized	Uncharacterized
NM_001006340.1	PEX11G	Gallus gallus peroxisomal biogenesis factor 11 gamma (PEX11G), mRNA	1.47636	Integral component of peroxisomal membrane; protein-containing complex	Peroxisome fission; regulation of peroxisome size
XM_015284851.1	PHF3	PREDICTED: Gallus gallus PHD finger protein 3 (PHF3), transcript variant X8, mRNA	-3.83438	Uncharacterized	Transcription, DNA-templated
XM_015284846.1	PHF3	PREDICTED: Gallus gallus PHD finger protein 3 (PHF3), transcript variant X1, mRNA	-4.02883	Uncharacterized	Uncharacterized
XM_004938113.2	PIANP	PREDICTED: Gallus gallus PILR alpha associated neural protein (PIANP), transcript variant X3, mRNA	1.38009	Uncharacterized	Uncharacterized
XM_424759.5	PIK3R1	PREDICTED: Gallus gallus phosphoinositide-3-kinase, regulatory subunit 1 (alpha) (PIK3R1), transcript variant X1, mRNA	1.80604	Uncharacterized	Uncharacterized
XM_004937313.2	PIK3R1	PREDICTED: Gallus gallus phosphoinositide-3-kinase, regulatory subunit 1 (alpha) (PIK3R1), transcript variant X5, mRNA	1.78314	Cytosol; phosphatidylinositol 3-kinase complex	Uncharacterized
XM_004937312.2	PIK3R1	PREDICTED: Gallus gallus phosphoinositide-3-kinase, regulatory subunit 1 (alpha) (PIK3R1), transcript variant X4, mRNA	1.78148	Cell-cell junction; cis-Golgi network; cytosol; nucleus; perinuclear endoplasmic reticulum membrane; phosphatidylinositol 3-kinase complex	B cell differentiation; cellular glucose homeostasis; cellular response to UV; extrinsic apoptotic signaling pathway via death domain receptors; growth hormone receptor signaling pathway; insulin-like growth factor receptor signaling pathway; insulin receptor signaling pathway; intrinsic apoptotic signaling pathway in response to DNA damage; negative regulation of apoptotic process; negative regu…
XM_015277626.1	PIK3R1	PREDICTED: Gallus gallus phosphoinositide-3-kinase, regulatory subunit 1 (alpha) (PIK3R1), transcript variant X2, mRNA	1.77296	Uncharacterized	Uncharacterized
XM_004937311.2	PIK3R1	PREDICTED: Gallus gallus phosphoinositide-3-kinase, regulatory subunit 1 (alpha) (PIK3R1), transcript variant X3, mRNA	1.7463	Uncharacterized	Uncharacterized
NM_001031140.1	PKD2	Gallus gallus polycystic kidney disease 2 (autosomal dominant) (PKD2), mRNA	1.94707	Integral component of membrane	Uncharacterized
XM_004945835.2	PKN3	PREDICTED: Gallus gallus protein kinase N3 (PKN3), transcript variant X1, mRNA	-1.31936	Uncharacterized	Uncharacterized
XM_015275352.1	PLA2G3	PREDICTED: Gallus gallus phospholipase A2 group III (PLA2G3), mRNA	3.01797	Uncharacterized	Uncharacterized
XR_001465398.1	PLAG1	PREDICTED: Gallus gallus pleiomorphic adenoma gene 1 (PLAG1), transcript variant X14, misc_RNA	-1.56963	Uncharacterized	Uncharacterized
XR_001465395.1	PLAG1	PREDICTED: Gallus gallus pleiomorphic adenoma gene 1 (PLAG1), transcript variant X11, misc_RNA	-1.68206	Uncharacterized	Uncharacterized
XR_001465389.1	PLAG1	PREDICTED: Gallus gallus pleiomorphic adenoma gene 1 (PLAG1), transcript variant X5, misc_RNA	-1.7825	Uncharacterized	Uncharacterized
NM_001030561.1	PLLP	Gallus gallus plasmolipin (PLLP), mRNA	-1.75656	Integral component of membrane	Myelination
NM_204728.1	PPARD	Gallus gallus peroxisome proliferator-activated receptor delta (PPARD), mRNA	1.5252	Nucleus	Uncharacterized
XM_015292147.1	PPIP5K1	PREDICTED: Gallus gallus diphosphoinositol pentakisphosphate kinase 1 (PPIP5K1), transcript variant X4, mRNA	-1.38328	Uncharacterized	Uncharacterized
XM_015275335.1	PRKAB1	PREDICTED: Gallus gallus protein kinase, AMP-activated, beta 1 non-catalytic subunit (PRKAB1), transcript variant X2, mRNA	1.41479	Cytoplasm; nucleotide-activated protein kinase complex; nucleus	Protein phosphorylation; regulation of catalytic activity
XM_015275334.1	PRKAB1	PREDICTED: Gallus gallus protein kinase, AMP-activated, beta 1 non-catalytic subunit (PRKAB1), transcript variant X1, mRNA	1.3707	Cytoplasm; nucleotide-activated protein kinase complex; nucleus	Protein phosphorylation; regulation of catalytic activity
XM_015287356.1	PRKD1	PREDICTED: Gallus gallus protein kinase D1 (PRKD1), transcript variant X1, mRNA	1.48623	Cell-cell junction; cell cortex; cytosol; nucleus; plasma membrane; trans-Golgi network	Defense response to Gram-negative bacterium; Golgi vesicle transport; positive regulation of osteoblast differentiation; positive regulation of protein import into nucleus; protein kinase D signaling; regulation of keratinocyte proliferation; regulation of release of sequestered calcium ion into cytosol
XM_015287359.1	PRKD1	PREDICTED: Gallus gallus protein kinase D1 (PRKD1), transcript variant X3, mRNA	1.44773	Uncharacterized	Uncharacterized
XM_015274132.1	PRODH2	PREDICTED: Gallus gallus proline dehydrogenase (oxidase) 2 (PRODH2), partial mRNA	-2.07461	Uncharacterized	Uncharacterized
XM_015274473.1	PRPF31	PREDICTED: Gallus gallus pre-mRNA processing factor 31 (PRPF31), partial mRNA	-1.75359	Uncharacterized	Uncharacterized
XM_420270.4	PRRG3	PREDICTED: Gallus gallus proline rich Gla (G-carboxyglutamic acid) 3 (transmembrane) (PRRG3), transcript variant X1, mRNA	-1.82531	Uncharacterized	Uncharacterized
NM_001199415.1	PRRG4	Gallus gallus proline rich Gla (G-carboxyglutamic acid) 4 (transmembrane) (PRRG4), mRNA	1.94645	Extracellular region; integral component of membrane	Uncharacterized
XM_015289041.1	PTPRE	PREDICTED: Gallus gallus protein tyrosine phosphatase, receptor type, E (PTPRE), transcript variant X3, mRNA	-1.48581	Uncharacterized	Uncharacterized
XM_015298298.1	PTS	PREDICTED: Gallus gallus 6-pyruvoyltetrahydropterin synthase (PTS), transcript variant X7, mRNA	2.28996	Uncharacterized	Uncharacterized
XM_004948141.2	PTS	PREDICTED: Gallus gallus 6-pyruvoyltetrahydropterin synthase (PTS), transcript variant X6, mRNA	2.27076	Uncharacterized	Uncharacterized
XM_417928.5	PTS	PREDICTED: Gallus gallus 6-pyruvoyltetrahydropterin synthase (PTS), transcript variant X3, mRNA	2.25128	Mitochondrion	Tetrahydrobiopterin biosynthetic process
XM_015298299.1	PTS	PREDICTED: Gallus gallus 6-pyruvoyltetrahydropterin synthase (PTS), transcript variant X8, mRNA	2.13816	Uncharacterized	Uncharacterized
XM_015298297.1	PTS	PREDICTED: Gallus gallus 6-pyruvoyltetrahydropterin synthase (PTS), transcript variant X4, mRNA	2.1279	Uncharacterized	Uncharacterized
XM_004948138.2	PTS	PREDICTED: Gallus gallus 6-pyruvoyltetrahydropterin synthase (PTS), transcript variant X5, mRNA	2.10748	Uncharacterized	Uncharacterized
XM_004948136.2	PTS	PREDICTED: Gallus gallus 6-pyruvoyltetrahydropterin synthase (PTS), transcript variant X1, mRNA	2.06404	Uncharacterized	Uncharacterized
XM_015277077.1	PTTG1IP	PREDICTED: Gallus gallus pituitary tumor-transforming 1 interacting protein (PTTG1IP), transcript variant X1, mRNA	2.2931	Uncharacterized	Uncharacterized
XM_015296632.1	PXDNL	PREDICTED: Gallus gallus peroxidasin homolog (Drosophila)-like (PXDNL), transcript variant X2, mRNA	-2.21993	Uncharacterized	Uncharacterized
XM_417421.5	PXDNL	PREDICTED: Gallus gallus peroxidasin homolog (Drosophila)-like (PXDNL), transcript variant X1, mRNA	-2.28785	Uncharacterized	Uncharacterized
XM_015296633.1	PXDNL	PREDICTED: Gallus gallus peroxidasin homolog (Drosophila)-like (PXDNL), transcript variant X3, mRNA	-2.35975	Uncharacterized	Uncharacterized
XM_015284001.1	QKI	PREDICTED: Gallus gallus QKI, KH domain containing, RNA binding (QKI), transcript variant X4, mRNA	-1.35965	Cytoplasm; nucleus	Cell differentiation; mRNA processing; mRNA transport; multicellular organism development; regulation of translation; RNA splicing
XM_015284003.1	QKI	PREDICTED: Gallus gallus QKI, KH domain containing, RNA binding (QKI), transcript variant X6, mRNA	-1.39334	Cytoplasm; nucleus	Cell differentiation; mRNA processing; mRNA transport; multicellular organism development; regulation of translation; RNA splicing
XM_419527.5	QPCT	PREDICTED: Gallus gallus glutaminyl-peptide cyclotransferase (QPCT), mRNA	1.43855	Uncharacterized	Uncharacterized
NM_001277713.1	RAB24	Gallus gallus RAB24, member RAS oncogene family (RAB24), mRNA	1.31694	Uncharacterized	Uncharacterized
XR_001468842.1	RAB24	PREDICTED: Gallus gallus RAB24, member RAS oncogene family (RAB24), transcript variant X2, misc_RNA	1.31033	Uncharacterized	Uncharacterized
XM_015290302.1	RABGAP1L	PREDICTED: Gallus gallus RAB GTPase activating protein 1-like (RABGAP1L), transcript variant X3, mRNA	1.49866	Uncharacterized	Uncharacterized
XM_015290304.1	RABGAP1L	PREDICTED: Gallus gallus RAB GTPase activating protein 1-like (RABGAP1L), transcript variant X4, mRNA	1.49656	Uncharacterized	Uncharacterized
XM_015296122.1	RAD51C	PREDICTED: Gallus gallus RAD51 homolog C (S. cerevisiae) (RAD51C), transcript variant X2, mRNA	1.39178	Uncharacterized	Uncharacterized
XM_415870.5	RAD51C	PREDICTED: Gallus gallus RAD51 homolog C (S. cerevisiae) (RAD51C), transcript variant X1, mRNA	1.33859	Cell junction; cytosol; Holliday junction resolvase complex; mitochondrion; perinuclear region of cytoplasm; Rad51B-Rad51C-Rad51D-XRCC2 complex; Rad51C-XRCC3 complex; replication fork	Double-strand break repair via homologous recombination; female meiosis sister chromatid cohesion; male meiosis I; positive regulation of G2/M transition of mitotic cell cycle; reciprocal meiotic recombination; spermatogenesis; telomere maintenance via recombination
XM_015277509.1	RAI14	PREDICTED: Gallus gallus retinoic acid induced 14 (RAI14), transcript variant X3, mRNA	1.42103	Uncharacterized	Uncharacterized
XM_015277508.1	RAI14	PREDICTED: Gallus gallus retinoic acid induced 14 (RAI14), transcript variant X2, mRNA	1.3927	Uncharacterized	Uncharacterized
XM_004937179.2	RAI14	PREDICTED: Gallus gallus retinoic acid induced 14 (RAI14), transcript variant X8, mRNA	1.3771	Uncharacterized	Uncharacterized
XM_015277510.1	RAI14	PREDICTED: Gallus gallus retinoic acid induced 14 (RAI14), transcript variant X4, mRNA	1.36778	Uncharacterized	Uncharacterized
XM_015277511.1	RAI14	PREDICTED: Gallus gallus retinoic acid induced 14 (RAI14), transcript variant X6, mRNA	1.36259	Uncharacterized	Uncharacterized
XM_015296322.1	RCSD1	PREDICTED: Gallus gallus RCSD domain containing 1 (RCSD1), transcript variant X1, mRNA	1.84491	Uncharacterized	Uncharacterized
NM_001030789.1	RCSD1	Gallus gallus RCSD domain containing 1 (RCSD1), mRNA	1.58201	Uncharacterized	Uncharacterized
XM_001234439.4	REEP2	PREDICTED: Gallus gallus receptor accessory protein 2 (REEP2), transcript variant X2, mRNA	1.55586	Uncharacterized	Uncharacterized
NM_001030811.2	REV1	Gallus gallus REV1, polymerase (DNA directed) (REV1), mRNA	-1.64234	Nucleoplasm	Double-strand break repair; error-prone translesion synthesis; gene conversion of immunoglobulin genes; translesion synthesis
XM_015294890.1	RFC5	PREDICTED: Gallus gallus replication factor C (activator 1) 5, 36.5kDa (RFC5), transcript variant X3, mRNA	1.36275	Uncharacterized	DNA replication
XM_015294887.1	RFC5	PREDICTED: Gallus gallus replication factor C (activator 1) 5, 36.5kDa (RFC5), transcript variant X1, mRNA	1.35427	Uncharacterized	Uncharacterized
XM_015294888.1	RFC5	PREDICTED: Gallus gallus replication factor C (activator 1) 5, 36.5kDa (RFC5), transcript variant X2, mRNA	1.30416	Uncharacterized	Uncharacterized
XM_015276731.1	RGCC	PREDICTED: Gallus gallus regulator of cell cycle (RGCC), transcript variant X2, mRNA	3.70584	Uncharacterized	Uncharacterized
XM_417029.5	RGCC	PREDICTED: Gallus gallus regulator of cell cycle (RGCC), transcript variant X1, mRNA	3.66687	Uncharacterized	Uncharacterized
XM_004935627.2	RMND1	PREDICTED: Gallus gallus required for meiotic nuclear division 1 homolog (RMND1), transcript variant X3, mRNA	-1.65541	Uncharacterized	Uncharacterized
XM_004946718.2	RNFT1	PREDICTED: Gallus gallus ring finger protein, transmembrane 1 (RNFT1), transcript variant X2, mRNA	1.45356	Integral component of membrane	Uncharacterized
XM_015296140.1	RNFT1	PREDICTED: Gallus gallus ring finger protein, transmembrane 1 (RNFT1), transcript variant X3, mRNA	1.43402	Integral component of membrane	Uncharacterized
XM_015298084.1	ROBO4	PREDICTED: Gallus gallus roundabout guidance receptor 4 (ROBO4), transcript variant X3, mRNA	-1.5876	Uncharacterized	Uncharacterized
NM_001277559.1	RPL3L	Gallus gallus ribosomal protein L3-like (RPL3L), mRNA	-1.30326	Uncharacterized	Uncharacterized
XM_015294203.1	RPL3L	PREDICTED: Gallus gallus ribosomal protein L3-like (RPL3L), transcript variant X2, mRNA	-1.33118	Uncharacterized	Uncharacterized
XM_015294202.1	RPL3L	PREDICTED: Gallus gallus ribosomal protein L3-like (RPL3L), transcript variant X1, mRNA	-1.39135	Uncharacterized	Uncharacterized
XM_004944057.2	RSPRY1	PREDICTED: Gallus gallus ring finger and SPRY domain containing 1 (RSPRY1), transcript variant X1, mRNA	1.78649	Uncharacterized	Uncharacterized
XM_004947130.2	RTEL1	PREDICTED: Gallus gallus regulator of telomere elongation helicase 1 (RTEL1), transcript variant X1, mRNA	1.40443	Nucleus	DNA recombination; DNA repair; DNA replication; regulation of double-strand break repair via homologous recombination; telomere maintenance
XM_421139.5	rtf1	PREDICTED: Gallus gallus RTF1 homolog, Paf1/RNA polymerase II complex component (RTF1), mRNA	-1.46253	Uncharacterized	Uncharacterized
NM_206874.2	RYR3	Gallus gallus ryanodine receptor 3 (RYR3), mRNA	-1.87687	Cell; integral component of membrane	Uncharacterized
XM_015285213.1	SCARA3	PREDICTED: Gallus gallus scavenger receptor class A, member 3 (SCARA3), transcript variant X4, mRNA	-1.35317	Uncharacterized	Uncharacterized
XM_001234415.3	SCARA3	PREDICTED: Gallus gallus scavenger receptor class A, member 3 (SCARA3), transcript variant X1, mRNA	-1.37138	Uncharacterized	Uncharacterized
XM_015285212.1	SCARA3	PREDICTED: Gallus gallus scavenger receptor class A, member 3 (SCARA3), transcript variant X3, mRNA	-1.38703	Uncharacterized	Uncharacterized
XR_001463645.1	SCLT1	PREDICTED: Gallus gallus sodium channel and clathrin linker 1 (SCLT1), transcript variant X3, misc_RNA	1.6616	Uncharacterized	Uncharacterized
XM_420451.5	SCLT1	PREDICTED: Gallus gallus sodium channel and clathrin linker 1 (SCLT1), transcript variant X1, mRNA	1.6267	Uncharacterized	Uncharacterized
XM_015276637.1	SCLT1	PREDICTED: Gallus gallus sodium channel and clathrin linker 1 (SCLT1), transcript variant X2, mRNA	1.62322	Uncharacterized	Uncharacterized
XM_420982.5	SCUBE2	PREDICTED: Gallus gallus signal peptide, CUB domain, EGF-like 2 (SCUBE2), transcript variant X3, mRNA	-1.94728	Uncharacterized	Uncharacterized
NM_001001462.1	SDC2	Gallus gallus syndecan 2 (SDC2), mRNA	-1.32311	Integral component of membrane	Uncharacterized
XM_015282910.1	SDC2	PREDICTED: Gallus gallus syndecan 2 (SDC2), transcript variant X1, mRNA	-1.34296	Uncharacterized	Uncharacterized
XM_001235312.4	SDCCAG3	PREDICTED: Gallus gallus serologically defined colon cancer antigen 3 (SDCCAG3), mRNA	1.56383	Centrosome; ciliary basal body; early endosome; midbody; recycling endosome; retromer complex	Positive regulation of cilium assembly; positive regulation of protein localization to cilium; regulation of cytokinesis; retrograde transport, endosome to plasma membrane
XM_421903.4	SDPR	PREDICTED: Gallus gallus serum deprivation response (SDPR), mRNA	-1.38074	Caveola; cytoplasm	Uncharacterized
XM_015290290.1	SEC16B	PREDICTED: Gallus gallus SEC16 homolog B (S. cerevisiae) (SEC16B), transcript variant X2, mRNA	-1.44649	Uncharacterized	Uncharacterized
XM_001232766.4	SERPIND1	PREDICTED: Gallus gallus serpin peptidase inhibitor, clade D (heparin cofactor), member 1 (SERPIND1), mRNA	-2.22924	Extracellular space	Blood coagulation; negative regulation of endopeptidase activity
XM_015289564.1	SESTD1	PREDICTED: Gallus gallus SEC14 and spectrin domains 1 (SESTD1), transcript variant X3, mRNA	1.33496	Uncharacterized	Uncharacterized
NM_001277743.1	SFXN1	Gallus gallus sideroflexin 1 (SFXN1), mRNA	2.76628	Uncharacterized	Uncharacterized
XM_015293760.1	SFXN1	PREDICTED: Gallus gallus sideroflexin 1 (SFXN1), transcript variant X1, mRNA	2.2199	Uncharacterized	Uncharacterized
XM_015285439.1	SGCB	PREDICTED: Gallus gallus sarcoglycan, beta (43kDa dystrophin-associated glycoprotein) (SGCB), transcript variant X2, mRNA	-2.1231	Integral component of membrane; sarcoglycan complex	Muscle organ development
XM_416732.5	SH3BGR	PREDICTED: Gallus gallus SH3 domain binding glutamate-rich protein (SH3BGR), mRNA	-1.46258	Uncharacterized	Uncharacterized
NM_001039320.1	SIRT6	Gallus gallus sirtuin 6 (SIRT6), mRNA	1.30354	Uncharacterized	Uncharacterized
XM_015287910.1	SIX4	PREDICTED: Gallus gallus SIX homeobox 4 (SIX4), transcript variant X3, mRNA	1.48118	Uncharacterized	Uncharacterized
XM_004949378.2	SLC12A2	PREDICTED: Gallus gallus solute carrier family 12 (sodium/potassium/chloride transporter), member 2 (SLC12A2), transcript variant X3, mRNA	-1.3145	Integral component of membrane	Uncharacterized
XM_015286990.1	SLC1A2	PREDICTED: Gallus gallus solute carrier family 1 (glial high affinity glutamate transporter), member 2 (SLC1A2), transcript variant X1, mRNA	2.31117	Axolemma; cell surface; glutamatergic synapse; integral component of presynaptic membrane	Adult behavior; cellular response to extracellular stimulus; D-aspartate import across plasma membrane; L-glutamate import across plasma membrane; multicellular organism aging; multicellular organism growth; neurotransmitter reuptake; positive regulation of glucose import; protein homotrimerization; response to amino acid; response to wounding; telencephalon development; visual behavior
XM_015286995.1	SLC1A2	PREDICTED: Gallus gallus solute carrier family 1 (glial high affinity glutamate transporter), member 2 (SLC1A2), transcript variant X5, mRNA	2.17388	Integral component of membrane	Uncharacterized
XM_015273519.1	SLC25A11	PREDICTED: Gallus gallus solute carrier family 25 (mitochondrial carrier; oxoglutarate carrier), member 11 (SLC25A11), partial mRNA	-1.70761	Uncharacterized	Uncharacterized
XM_015289770.1	SLC25A12	PREDICTED: Gallus gallus solute carrier family 25 (aspartate/glutamate carrier), member 12 (SLC25A12), transcript variant X8, mRNA	-2.02972	Uncharacterized	Uncharacterized
XM_015289766.1	SLC25A12	PREDICTED: Gallus gallus solute carrier family 25 (aspartate/glutamate carrier), member 12 (SLC25A12), transcript variant X3, mRNA	-2.0619	Uncharacterized	Uncharacterized
XM_015297320.1	SLC25A37	PREDICTED: Gallus gallus solute carrier family 25 (mitochondrial iron transporter), member 37 (SLC25A37), transcript variant X2, mRNA	1.35869	Uncharacterized	Uncharacterized
XM_004936312.2	SLC25A47	PREDICTED: Gallus gallus solute carrier family 25, member 47 (SLC25A47), transcript variant X2, mRNA	4.51802	Uncharacterized	Uncharacterized
XM_015287785.1	SLC25A47	PREDICTED: Gallus gallus solute carrier family 25, member 47 (SLC25A47), transcript variant X4, mRNA	4.32447	Uncharacterized	Uncharacterized
XM_015287786.1	SLC25A47	PREDICTED: Gallus gallus solute carrier family 25, member 47 (SLC25A47), transcript variant X5, mRNA	4.26824	Uncharacterized	Uncharacterized
XM_015287784.1	SLC25A47	PREDICTED: Gallus gallus solute carrier family 25, member 47 (SLC25A47), transcript variant X3, mRNA	4.2379	Uncharacterized	Uncharacterized
XM_004936311.2	SLC25A47	PREDICTED: Gallus gallus solute carrier family 25, member 47 (SLC25A47), transcript variant X1, mRNA	4.14965	Uncharacterized	Uncharacterized
XM_421367.5	SLC25A47	PREDICTED: Gallus gallus solute carrier family 25, member 47 (SLC25A47), transcript variant X6, mRNA	4.01127	Uncharacterized	Uncharacterized
XM_015295608.1	SLC26A11	PREDICTED: Gallus gallus solute carrier family 26 (anion exchanger), member 11 (SLC26A11), transcript variant X2, mRNA	1.86079	Uncharacterized	Uncharacterized
NM_001079477.1	SLC26A5	Gallus gallus solute carrier family 26 (anion exchanger), member 5 (SLC26A5), mRNA	-1.32867	Basolateral plasma membrane; integral component of plasma membrane; lateral plasma membrane	Regulation of membrane potential; sensory perception of sound
XM_015273266.1	SLC27A2	PREDICTED: Gallus gallus solute carrier family 27 (fatty acid transporter), member 2 (SLC27A2), mRNA	1.87329	Integral component of endoplasmic reticulum membrane	Bile acid biosynthetic process; very long-chain fatty acid metabolic process
XM_004947446.2	slc2a5	PREDICTED: Gallus gallus solute carrier family 2 (facilitated glucose/fructose transporter), member 5 (SLC2A5), transcript variant X2, mRNA	2.05863	Integral component of membrane	Uncharacterized
NM_001199616.1	SLC35E3	Gallus gallus solute carrier family 35, member E3 (SLC35E3), mRNA	1.75544	Golgi apparatus; integral component of membrane	Uncharacterized
NM_001205066.1	SLC46A1	Gallus gallus solute carrier family 46 (folate transporter), member 1 (SLC46A1), mRNA	3.2027	Integral component of membrane	Transmembrane transport
NM_001030720.2	SLC47A1	Gallus gallus solute carrier family 47, member 1 (SLC47A1), mRNA	1.8059	Uncharacterized	Uncharacterized
XM_015295777.1	SLC47A1	PREDICTED: Gallus gallus solute carrier family 47, member 1 (SLC47A1), transcript variant X1, mRNA	1.7369	Uncharacterized	Uncharacterized
NM_204963.1	SLC4A2	Gallus gallus solute carrier family 4 (anion exchanger), member 2 (SLC4A2), mRNA	-1.3431	Integral component of membrane	Uncharacterized
XM_015296459.1	SLC52A3	PREDICTED: Gallus gallus solute carrier family 52 (riboflavin transporter), member 3 (SLC52A3), transcript variant X2, mRNA	1.74212	Integral component of plasma membrane	Cellular response to heat; sensory perception of sound
NM_204155.1	SMYD1	Gallus gallus SET and MYND domain containing 1 (SMYD1), mRNA	-1.5556	Uncharacterized	Uncharacterized
XR_001465491.1	SPAG1	PREDICTED: Gallus gallus sperm associated antigen 1 (SPAG1), transcript variant X2, misc_RNA	-1.63148	Uncharacterized	Uncharacterized
XM_004938750.2	SPG20	PREDICTED: Gallus gallus spastic paraplegia 20 (Troyer syndrome) (SPG20), transcript variant X4, mRNA	1.91928	Cytosol; lipid droplet; midbody; mitochondrial outer membrane; plasma membrane; synapse	Abscission; adipose tissue development; cell division; lipid droplet organization; negative regulation of BMP signaling pathway; negative regulation of collateral sprouting in absence of injury; neuromuscular process; regulation of mitochondrial membrane potential
XM_015295968.1	SPNS3	PREDICTED: Gallus gallus spinster homolog 3 (Drosophila) (SPNS3), transcript variant X2, mRNA	2.62464	Uncharacterized	Uncharacterized
XM_015295970.1	SPNS3	PREDICTED: Gallus gallus spinster homolog 3 (Drosophila) (SPNS3), transcript variant X3, mRNA	2.6142	Uncharacterized	Uncharacterized
XM_415741.5	SPNS3	PREDICTED: Gallus gallus spinster homolog 3 (Drosophila) (SPNS3), transcript variant X1, mRNA	2.5164	Uncharacterized	Uncharacterized
XM_015278730.1	SPRN	PREDICTED: Gallus gallus shadow of prion protein homolog (zebrafish) (SPRN), mRNA	-1.60108	Uncharacterized	Uncharacterized
XM_015286287.1	SPTB	PREDICTED: Gallus gallus spectrin, beta, erythrocytic (SPTB), transcript variant X2, mRNA	1.57995	Cytosol; filamentous actin; Golgi apparatus; microtubule organizing center; spectrin; spectrin-associated cytoskeleton	Actin cytoskeleton organization; actin filament capping
XR_001468583.1	SRGAP3	PREDICTED: Gallus gallus SLIT-ROBO Rho GTPase activating protein 3 (SRGAP3), transcript variant X5, misc_RNA	1.71214	Uncharacterized	Uncharacterized
XM_015276825.1	st6gal1	PREDICTED: Gallus gallus ST6 beta-galactosamide alpha-2,6-sialyltranferase 1 (ST6GAL1), transcript variant X3, mRNA	1.68309	Golgi membrane; integral component of membrane	N-acetylneuraminate metabolic process; protein N-linked glycosylation via asparagine
XM_015276827.1	st6gal1	PREDICTED: Gallus gallus ST6 beta-galactosamide alpha-2,6-sialyltranferase 1 (ST6GAL1), transcript variant X4, mRNA	1.64597	Golgi membrane; integral component of membrane	N-acetylneuraminate metabolic process; protein N-linked glycosylation via asparagine
XM_015276833.1	st6gal1	PREDICTED: Gallus gallus ST6 beta-galactosamide alpha-2,6-sialyltranferase 1 (ST6GAL1), transcript variant X9, mRNA	1.64376	Golgi membrane; integral component of membrane	N-acetylneuraminate metabolic process; protein N-linked glycosylation via asparagine
XM_015276828.1	st6gal1	PREDICTED: Gallus gallus ST6 beta-galactosamide alpha-2,6-sialyltranferase 1 (ST6GAL1), transcript variant X5, mRNA	1.64324	Golgi membrane; integral component of membrane	N-acetylneuraminate metabolic process; protein N-linked glycosylation via asparagine
XM_015276823.1	st6gal1	PREDICTED: Gallus gallus ST6 beta-galactosamide alpha-2,6-sialyltranferase 1 (ST6GAL1), transcript variant X1, mRNA	1.63943	Golgi membrane; integral component of membrane	N-acetylneuraminate metabolic process; protein N-linked glycosylation via asparagine
XM_015276835.1	st6gal1	PREDICTED: Gallus gallus ST6 beta-galactosamide alpha-2,6-sialyltranferase 1 (ST6GAL1), transcript variant X11, mRNA	1.63749	Golgi membrane; integral component of membrane	N-acetylneuraminate metabolic process; protein N-linked glycosylation via asparagine
XM_015276824.1	st6gal1	PREDICTED: Gallus gallus ST6 beta-galactosamide alpha-2,6-sialyltranferase 1 (ST6GAL1), transcript variant X2, mRNA	1.63497	Golgi membrane; integral component of membrane	N-acetylneuraminate metabolic process; protein N-linked glycosylation via asparagine
XM_015276834.1	st6gal1	PREDICTED: Gallus gallus ST6 beta-galactosamide alpha-2,6-sialyltranferase 1 (ST6GAL1), transcript variant X10, mRNA	1.63428	Golgi membrane; integral component of membrane	N-acetylneuraminate metabolic process; protein N-linked glycosylation via asparagine
XM_015276831.1	st6gal1	PREDICTED: Gallus gallus ST6 beta-galactosamide alpha-2,6-sialyltranferase 1 (ST6GAL1), transcript variant X8, mRNA	1.62971	Golgi membrane; integral component of membrane	N-acetylneuraminate metabolic process; protein N-linked glycosylation via asparagine
XM_015276830.1	st6gal1	PREDICTED: Gallus gallus ST6 beta-galactosamide alpha-2,6-sialyltranferase 1 (ST6GAL1), transcript variant X7, mRNA	1.62329	Golgi membrane; integral component of membrane	N-acetylneuraminate metabolic process; protein N-linked glycosylation via asparagine
XM_015276836.1	st6gal1	PREDICTED: Gallus gallus ST6 beta-galactosamide alpha-2,6-sialyltranferase 1 (ST6GAL1), transcript variant X12, mRNA	1.6106	Golgi membrane; integral component of membrane	N-acetylneuraminate metabolic process; protein N-linked glycosylation via asparagine
XM_015282380.1	STX17	PREDICTED: Gallus gallus syntaxin 17 (STX17), transcript variant X1, mRNA	-1.55754	Autophagosome membrane; endomembrane system; endoplasmic reticulum-Golgi intermediate compartment; endoplasmic reticulum membrane; HOPS complex; integral component of membrane; mitochondria-associated endoplasmic reticulum membrane; mitochondrion; SNARE complex	Autophagosome membrane docking; endoplasmic reticulum-Golgi intermediate compartment organization; endoplasmic reticulum to Golgi vesicle-mediated transport; Golgi organization; intracellular protein transport; protein localization to phagophore assembly site; vesicle docking; vesicle fusion
XM_015282381.1	STX17	PREDICTED: Gallus gallus syntaxin 17 (STX17), transcript variant X2, mRNA	-1.61257	Autophagosome membrane; endomembrane system; endoplasmic reticulum-Golgi intermediate compartment; endoplasmic reticulum membrane; HOPS complex; integral component of membrane; mitochondria-associated endoplasmic reticulum membrane; mitochondrion; SNARE complex	Autophagosome membrane docking; endoplasmic reticulum-Golgi intermediate compartment organization; endoplasmic reticulum to Golgi vesicle-mediated transport; Golgi organization; intracellular protein transport; protein localization to phagophore assembly site; vesicle docking; vesicle fusion
XM_004941230.2	SYNPO2	PREDICTED: Gallus gallus synaptopodin 2 (SYNPO2), mRNA	-3.72278	Actin cytoskeleton; cytosol; focal adhesion; nucleus; stress fiber; Z disc	Positive regulation of actin filament bundle assembly
XM_004935339.2	SYT14	PREDICTED: Gallus gallus synaptotagmin XIV (SYT14), transcript variant X5, mRNA	1.93697	Uncharacterized	Uncharacterized
XM_015284165.1	TAAR1	PREDICTED: Gallus gallus trace amine associated receptor 1 (TAAR1), mRNA	2.73045	Integral component of membrane	Uncharacterized
XM_416537.5	TBX15	PREDICTED: Gallus gallus T-box 15 (TBX15), mRNA	-1.6758	Uncharacterized	Uncharacterized
XM_015288564.1	TCF7L2	PREDICTED: Gallus gallus transcription factor 7-like 2 (T-cell specific, HMG-box) (TCF7L2), transcript variant X19, mRNA	-1.36446	Uncharacterized	Uncharacterized
XM_004949619.2	TDRD7	PREDICTED: Gallus gallus tudor domain containing 7 (TDRD7), transcript variant X2, mRNA	1.41338	Uncharacterized	Uncharacterized
NM_001305104.1	TDRD7	Gallus gallus tudor domain containing 7 (TDRD7), mRNA	1.38474	Ribonucleoprotein granule	Lens fiber cell differentiation; lens morphogenesis in camera-type eye; posttranscriptional regulation of gene expression
XM_004949617.2	TDRD7	PREDICTED: Gallus gallus tudor domain containing 7 (TDRD7), transcript variant X1, mRNA	1.34395	Uncharacterized	Uncharacterized
NM_001030372.1	TEC	Gallus gallus tec protein tyrosine kinase (TEC), mRNA	-1.33295	Uncharacterized	Intracellular signal transduction
NM_001199845.2	TEN1	Gallus gallus chromosome 18 open reading frame, human C17orf106 (C18H17ORF106), mRNA	1.69678	CST complex	Negative regulation of telomere maintenance via telomerase
XM_015289190.1	TFPI	PREDICTED: Gallus gallus tissue factor pathway inhibitor (lipoprotein-associated coagulation inhibitor) (TFPI), transcript variant X9, mRNA	1.67052	Uncharacterized	Uncharacterized
XM_004942406.2	TFPI	PREDICTED: Gallus gallus tissue factor pathway inhibitor (lipoprotein-associated coagulation inhibitor) (TFPI), transcript variant X25, mRNA	1.48019	Uncharacterized	Uncharacterized
XM_015288710.1	TIA1	PREDICTED: Gallus gallus TIA1 cytotoxic granule-associated RNA binding protein (TIA1), transcript variant X4, mRNA	-1.3311	Uncharacterized	Uncharacterized
XM_417232.5	TIGAR	PREDICTED: Gallus gallus chromosome 1 open reading frame, human C12orf5 (C1H12ORF5), mRNA	-2.03053	Uncharacterized	Uncharacterized
XM_428202.5	TINAGL1	PREDICTED: Gallus gallus tubulointerstitial nephritis antigen-like 1 (TINAGL1), mRNA	-1.51943	Uncharacterized	Uncharacterized
XM_015299760.1	TJP3	PREDICTED: Gallus gallus tight junction protein 3 (TJP3), transcript variant X4, mRNA	1.31739	Uncharacterized	Uncharacterized
XM_418792.5	TMEM108	PREDICTED: Gallus gallus transmembrane protein 108 (TMEM108), transcript variant X3, mRNA	2.45201	Axon cytoplasm; early endosome; endosome membrane; integral component of membrane; postsynaptic density; somatodendritic compartment	Cellular response to brain-derived neurotrophic factor stimulus; dendrite extension; dentate gyrus development; modulation of excitatory postsynaptic potential; positive regulation of neurotrophin TRK receptor signaling pathway; postsynaptic density organization; receptor-mediated endocytosis; retrograde axonal transport
XM_004939451.2	TMEM108	PREDICTED: Gallus gallus transmembrane protein 108 (TMEM108), transcript variant X1, mRNA	2.2674	Uncharacterized	Uncharacterized
XM_001232942.4	TMEM184A	PREDICTED: Gallus gallus transmembrane protein 184A (TMEM184A), transcript variant X2, mRNA	1.75661	Early endosome membrane; integral component of membrane	Uncharacterized
XM_001236891.4	TMEM216	PREDICTED: Gallus gallus transmembrane protein 216 (TMEM216), transcript variant X1, mRNA	1.34421	Ciliary transition zone; integral component of membrane; MKS complex	Non-motile cilium assembly
NR_104092.1	TMEM254	Gallus gallus transmembrane protein 254 (TMEM254), transcript variant 2, non-coding RNA	1.34411	Uncharacterized	Uncharacterized
NM_001282077.1	TMEM254	Gallus gallus transmembrane protein 254 (TMEM254), transcript variant 1, mRNA	1.31242	Integral component of membrane	Uncharacterized
NM_001278043.1	TMEM45A	Gallus gallus transmembrane protein 45A (TMEM45A), mRNA	4.04466	Integral component of membrane	Uncharacterized
XM_015286285.1	TMEM80	PREDICTED: Gallus gallus transmembrane protein 80 (TMEM80), mRNA	1.41332	Uncharacterized	Uncharacterized
XM_015273652.1	TNS2	PREDICTED: Gallus gallus tensin 2 (TNS2), partial mRNA	-1.37374	Uncharacterized	Uncharacterized
XM_015278785.1	TPM1	PREDICTED: Gallus gallus tropomyosin 1 (alpha) (TPM1), transcript variant X10, mRNA	-1.93699	Actin cytoskeleton; actin filament; cytoplasm; plasma membrane	Actin filament organization; cardiac muscle contraction
XM_415794.5	TPST1	PREDICTED: Gallus gallus tyrosylprotein sulfotransferase 1 (TPST1), transcript variant X1, mRNA	1.51925	Uncharacterized	Uncharacterized
XM_003642394.3	TPST1	PREDICTED: Gallus gallus tyrosylprotein sulfotransferase 1 (TPST1), transcript variant X2, mRNA	1.48217	Golgi apparatus; integral component of Golgi membrane	Peptidyl-tyrosine sulfation
XM_015299033.1	TRAF3IP3	PREDICTED: Gallus gallus TRAF3 interacting protein 3 (TRAF3IP3), transcript variant X5, mRNA	1.65992	Uncharacterized	Uncharacterized
XM_015283587.1	TRAF5	PREDICTED: Gallus gallus TNF receptor-associated factor 5 (TRAF5), transcript variant X3, mRNA	1.56494	CD40 receptor complex; centrosome; cytoplasmic side of plasma membrane; cytosol; protein-containing complex	Positive regulation of I-kappaB kinase/NF-kappaB signaling; positive regulation of NF-kappaB transcription factor activity; regulation of apoptotic process; signal transduction
XM_015283585.1	TRAF5	PREDICTED: Gallus gallus TNF receptor-associated factor 5 (TRAF5), transcript variant X1, mRNA	1.55534	CD40 receptor complex; centrosome; cytoplasmic side of plasma membrane; cytosol; protein-containing complex	Positive regulation of I-kappaB kinase/NF-kappaB signaling; positive regulation of NF-kappaB transcription factor activity; regulation of apoptotic process; signal transduction
XM_015283586.1	TRAF5	PREDICTED: Gallus gallus TNF receptor-associated factor 5 (TRAF5), transcript variant X2, mRNA	1.50572	CD40 receptor complex; centrosome; cytoplasmic side of plasma membrane; cytosol; protein-containing complex	Positive regulation of I-kappaB kinase/NF-kappaB signaling; positive regulation of NF-kappaB transcription factor activity; regulation of apoptotic process; signal transduction
XM_015283588.1	TRAF5	PREDICTED: Gallus gallus TNF receptor-associated factor 5 (TRAF5), transcript variant X4, mRNA	1.48196	CD40 receptor complex; centrosome; cytoplasmic side of plasma membrane; cytosol; protein-containing complex	Positive regulation of I-kappaB kinase/NF-kappaB signaling; positive regulation of NF-kappaB transcription factor activity; regulation of apoptotic process; signal transduction
XR_001469924.1	TRNAU1AP	PREDICTED: Gallus gallus tRNA selenocysteine 1 associated protein 1 (TRNAU1AP), transcript variant X5, misc_RNA	2.00445	Uncharacterized	Uncharacterized
XM_015286583.1	TSG101	PREDICTED: Gallus gallus tumor susceptibility gene 101 (TSG101), transcript variant X1, mRNA	-2.18655	Uncharacterized	Uncharacterized
NM_001031218.1	TSPAN14	Gallus gallus tetraspanin 14 (TSPAN14), mRNA	1.47861	Cell surface; integral component of plasma membrane; tetraspanin-enriched microdomain	Cell surface receptor signaling pathway; positive regulation of Notch signaling pathway; protein localization to plasma membrane; protein maturation
NM_001277448.1	TSTA3	Gallus gallus tissue specific transplantation antigen P35B (TSTA3), mRNA	1.59339	Uncharacterized	Nucleotide-sugar biosynthetic process
XM_015283171.1	TSTA3	PREDICTED: Gallus gallus tissue specific transplantation antigen P35B (TSTA3), transcript variant X3, mRNA	1.58969	Uncharacterized	Nucleotide-sugar biosynthetic process
XM_004947576.2	TTI2	PREDICTED: Gallus gallus TELO2 interacting protein 2 (TTI2), transcript variant X2, mRNA	-1.51485	ASTRA complex; centrosome; cytosol; nucleoplasm	Uncharacterized
XM_015287391.1	ttll5	PREDICTED: Gallus gallus tubulin tyrosine ligase-like family member 5 (TTLL5), transcript variant X2, mRNA	1.82752	Uncharacterized	Cellular protein modification process
XM_015287390.1	ttll5	PREDICTED: Gallus gallus tubulin tyrosine ligase-like family member 5 (TTLL5), transcript variant X1, mRNA	1.76575	Uncharacterized	Cellular protein modification process
XM_004937098.2	UBAP1	PREDICTED: Gallus gallus ubiquitin associated protein 1 (UBAP1), transcript variant X1, mRNA	-1.33064	Uncharacterized	Uncharacterized
XM_015277442.1	UBAP1	PREDICTED: Gallus gallus ubiquitin associated protein 1 (UBAP1), transcript variant X3, mRNA	-1.37342	Uncharacterized	Uncharacterized
XM_015277441.1	UBAP1	PREDICTED: Gallus gallus ubiquitin associated protein 1 (UBAP1), transcript variant X2, mRNA	-1.4294	Uncharacterized	Uncharacterized
XM_004939409.2	UBE2E1	PREDICTED: Gallus gallus ubiquitin-conjugating enzyme E2E 1 (UBC4/5 homolog, yeast) (UBE2E1), transcript variant X2, mRNA	1.35023	Nucleus; ubiquitin ligase complex	Histone H2B ubiquitination; histone monoubiquitination; ISG15-protein conjugation; protein K48-linked ubiquitination
XM_015282993.1	UBR5	PREDICTED: Gallus gallus ubiquitin protein ligase E3 component n-recognin 5 (UBR5), transcript variant X1, mRNA	-1.42616	Uncharacterized	Uncharacterized
XM_015284974.1	UBXN2A	PREDICTED: Gallus gallus UBX domain protein 2A (UBXN2A), transcript variant X1, mRNA	-1.60274	Uncharacterized	Uncharacterized
XM_015284977.1	UBXN2A	PREDICTED: Gallus gallus UBX domain protein 2A (UBXN2A), transcript variant X3, mRNA	-1.65494	Cis-Golgi network; cytosol; endoplasmic reticulum	Cellular response to leukemia inhibitory factor; regulation of protein catabolic process; regulation of protein ubiquitination
XM_015276226.1	UFSP2	PREDICTED: Gallus gallus UFM1-specific peptidase 2 (UFSP2), transcript variant X3, mRNA	-1.58726	Uncharacterized	Uncharacterized
XM_015276225.1	UFSP2	PREDICTED: Gallus gallus UFM1-specific peptidase 2 (UFSP2), transcript variant X1, mRNA	-1.70215	Endoplasmic reticulum; nucleus	Regulation of intracellular estrogen receptor signaling pathway
NM_001031136.1	UFSP2	Gallus gallus UFM1-specific peptidase 2 (UFSP2), mRNA	-1.86736	Cytoplasm; endoplasmic reticulum; nucleus	Proteolysis
XM_015278016.1	UGP2	PREDICTED: Gallus gallus UDP-glucose pyrophosphorylase 2 (UGP2), transcript variant X1, mRNA	-1.58705	Uncharacterized	UDP-glucose metabolic process
XM_015294523.1	UNKL	PREDICTED: Gallus gallus unkempt family zinc finger-like (UNKL), transcript variant X14, mRNA	2.11717	Uncharacterized	Uncharacterized
XM_015294517.1	UNKL	PREDICTED: Gallus gallus unkempt family zinc finger-like (UNKL), transcript variant X8, mRNA	2.09303	Uncharacterized	Uncharacterized
XM_015294515.1	UNKL	PREDICTED: Gallus gallus unkempt family zinc finger-like (UNKL), transcript variant X6, mRNA	2.09003	Uncharacterized	Uncharacterized
XM_015294510.1	UNKL	PREDICTED: Gallus gallus unkempt family zinc finger-like (UNKL), transcript variant X1, mRNA	2.03395	Cytosol	Uncharacterized
XM_015294516.1	UNKL	PREDICTED: Gallus gallus unkempt family zinc finger-like (UNKL), transcript variant X7, mRNA	1.99076	Uncharacterized	Uncharacterized
XM_015294520.1	UNKL	PREDICTED: Gallus gallus unkempt family zinc finger-like (UNKL), transcript variant X11, mRNA	1.96243	Uncharacterized	Uncharacterized
XM_015294518.1	UNKL	PREDICTED: Gallus gallus unkempt family zinc finger-like (UNKL), transcript variant X9, mRNA	1.94419	Uncharacterized	Uncharacterized
XM_015294514.1	UNKL	PREDICTED: Gallus gallus unkempt family zinc finger-like (UNKL), transcript variant X5, mRNA	1.92293	Uncharacterized	Uncharacterized
XM_015294519.1	UNKL	PREDICTED: Gallus gallus unkempt family zinc finger-like (UNKL), transcript variant X10, mRNA	1.9059	Uncharacterized	Uncharacterized
XM_015294511.1	UNKL	PREDICTED: Gallus gallus unkempt family zinc finger-like (UNKL), transcript variant X2, mRNA	1.8642	Uncharacterized	Uncharacterized
XM_004942086.2	USP54	PREDICTED: Gallus gallus ubiquitin specific peptidase 54 (USP54), transcript variant X5, mRNA	-1.31051	Uncharacterized	Uncharacterized
XM_015288339.1	USP54	PREDICTED: Gallus gallus ubiquitin specific peptidase 54 (USP54), transcript variant X8, mRNA	-1.33667	Uncharacterized	Uncharacterized
XM_015298380.1	VANGL2	PREDICTED: Gallus gallus VANGL planar cell polarity protein 2 (VANGL2), transcript variant X3, mRNA	-1.51038	Apical plasma membrane; basolateral plasma membrane; cell-cell junction; cell pole; COPII-coated ER to Golgi transport vesicle; integral component of membrane; lateral plasma membrane; stress fiber	Anterior/posterior pattern specification; apical protein localization; cell migration involved in kidney development; cochlea morphogenesis; convergent extension involved in axis elongation; convergent extension involved in neural plate elongation; digestive tract morphogenesis; dopaminergic neuron axon guidance; establishment of planar polarity involved in neural tube closure; establishment or m…
XM_417223.5	VWF	PREDICTED: Gallus gallus von Willebrand factor (VWF), transcript variant X1, mRNA	-1.36338	Uncharacterized	Uncharacterized
XM_015276471.1	WDFY3	PREDICTED: Gallus gallus WD repeat and FYVE domain containing 3 (WDFY3), transcript variant X8, mRNA	1.40566	Uncharacterized	Uncharacterized
XM_015276470.1	WDFY3	PREDICTED: Gallus gallus WD repeat and FYVE domain containing 3 (WDFY3), transcript variant X7, mRNA	1.37188	Uncharacterized	Uncharacterized
XM_015286704.1	WNK1	PREDICTED: Gallus gallus WNK lysine deficient protein kinase 1 (WNK1), transcript variant X3, mRNA	-1.30235	Uncharacterized	Uncharacterized
XM_015286692.1	WNK1	PREDICTED: Gallus gallus WNK lysine deficient protein kinase 1 (WNK1), transcript variant X1, mRNA	-1.30517	Uncharacterized	Uncharacterized
NM_001044693.1	XKR8	Gallus gallus XK, Kell blood group complex subunit-related family, member 8 (XKR8), mRNA	1.36647	Integral component of membrane; membrane; plasma membrane	Apoptotic process involved in development; engulfment of apoptotic cell; phosphatidylserine exposure on apoptotic cell surface
XM_015297551.1	XKR8	PREDICTED: Gallus gallus XK, Kell blood group complex subunit-related family, member 8 (XKR8), transcript variant X1, mRNA	1.3424	Uncharacterized	Uncharacterized
XM_015290041.1	XRCC5	PREDICTED: Gallus gallus X-ray repair complementing defective repair in Chinese hamster cells 5 (double-strand-break rejoining) (XRCC5), transcript variant X2, mRNA	1.8989	Uncharacterized	Uncharacterized
XM_004945680.2	YF5	PREDICTED: Gallus gallus MHC class I antigen YF5 (YF5), transcript variant X1, mRNA	-1.5671	Uncharacterized	Uncharacterized
NM_001277822.1	YIPF7	Gallus gallus Yip1 domain family, member 7 (YIPF7), mRNA	-1.77668	Integral component of membrane	Uncharacterized
XM_015285440.1	YIPF7	PREDICTED: Gallus gallus Yip1 domain family, member 7 (YIPF7), transcript variant X1, mRNA	-2.01977	Integral component of membrane	Uncharacterized
XM_015289606.1	ZAK	PREDICTED: Gallus gallus sterile alpha motif and leucine zipper containing kinase AZK (ZAK), transcript variant X5, mRNA	1.55179	Uncharacterized	Uncharacterized
XM_421996.5	ZAK	PREDICTED: Gallus gallus sterile alpha motif and leucine zipper containing kinase AZK (ZAK), transcript variant X1, mRNA	1.50986	Uncharacterized	Uncharacterized
XM_015289603.1	ZAK	PREDICTED: Gallus gallus sterile alpha motif and leucine zipper containing kinase AZK (ZAK), transcript variant X2, mRNA	1.49653	Uncharacterized	Uncharacterized
XM_015289607.1	ZAK	PREDICTED: Gallus gallus sterile alpha motif and leucine zipper containing kinase AZK (ZAK), transcript variant X6, mRNA	1.4907	Uncharacterized	Uncharacterized
XM_015297530.1	ZCCHC17	PREDICTED: Gallus gallus zinc finger, CCHC domain containing 17 (ZCCHC17), transcript variant X3, mRNA	1.33042	Cytosolic large ribosomal subunit; nucleolus	Uncharacterized
NM_206978.1	ZCCHC17	Gallus gallus zinc finger, CCHC domain containing 17 (ZCCHC17), mRNA	1.31809	Cytosolic large ribosomal subunit; nucleolus	Uncharacterized
XM_004937170.2	ZFR	PREDICTED: Gallus gallus zinc finger RNA binding protein (ZFR), transcript variant X3, mRNA	1.3552	Uncharacterized	Uncharacterized
XR_001469845.1	ZMAT4	PREDICTED: Gallus gallus zinc finger, matrin-type 4 (ZMAT4), transcript variant X5, misc_RNA	-1.78615	Uncharacterized	Uncharacterized
XM_015297406.1	ZMAT4	PREDICTED: Gallus gallus zinc finger, matrin-type 4 (ZMAT4), transcript variant X6, mRNA	-1.80326	Uncharacterized	Uncharacterized
XR_001469844.1	ZMAT4	PREDICTED: Gallus gallus zinc finger, matrin-type 4 (ZMAT4), transcript variant X4, misc_RNA	-1.82556	Uncharacterized	Uncharacterized
XM_004947605.2	ZMAT4	PREDICTED: Gallus gallus zinc finger, matrin-type 4 (ZMAT4), transcript variant X1, mRNA	-2.07706	Uncharacterized	Uncharacterized
XR_001469842.1	ZMAT4	PREDICTED: Gallus gallus zinc finger, matrin-type 4 (ZMAT4), transcript variant X2, misc_RNA	-2.23652	Uncharacterized	Uncharacterized
XR_001469843.1	ZMAT4	PREDICTED: Gallus gallus zinc finger, matrin-type 4 (ZMAT4), transcript variant X3, misc_RNA	-2.26571	Uncharacterized	Uncharacterized
NM_204443.1	ZMYND19	Gallus gallus zinc finger, MYND-type containing 19 (ZMYND19), mRNA	-1.3096	Cytoplasm; membrane; synapse	Uncharacterized
XM_015297246.1	ZNF362	PREDICTED: Gallus gallus zinc finger protein 362 (ZNF362), transcript variant X7, mRNA	-1.34963	Uncharacterized	Uncharacterized
XM_015297245.1	ZNF362	PREDICTED: Gallus gallus zinc finger protein 362 (ZNF362), transcript variant X6, mRNA	-1.46759	Uncharacterized	Uncharacterized
XM_004941595.2	ZNF408	PREDICTED: Gallus gallus zinc finger protein 408-like (LOC101750623), mRNA	2.11924	Uncharacterized	Uncharacterized
XM_015277398.1	ZNF532	PREDICTED: Gallus gallus zinc finger protein 532 (ZNF532), transcript variant X9, mRNA	-1.36774	Uncharacterized	Uncharacterized
XM_004949007.2	ZNF532	PREDICTED: Gallus gallus zinc finger protein 532 (ZNF532), transcript variant X10, mRNA	-1.40394	Uncharacterized	Uncharacterized
XM_015277395.1	ZNF532	PREDICTED: Gallus gallus zinc finger protein 532 (ZNF532), transcript variant X4, mRNA	-1.42683	Uncharacterized	Uncharacterized
XM_015277399.1	ZNF532	PREDICTED: Gallus gallus zinc finger protein 532 (ZNF532), transcript variant X11, mRNA	-1.43245	Uncharacterized	Uncharacterized
XM_015277393.1	ZNF532	PREDICTED: Gallus gallus zinc finger protein 532 (ZNF532), transcript variant X2, mRNA	-1.44145	Uncharacterized	Uncharacterized
XM_015277396.1	ZNF532	PREDICTED: Gallus gallus zinc finger protein 532 (ZNF532), transcript variant X5, mRNA	-1.4426	Uncharacterized	Uncharacterized
XM_015277394.1	ZNF532	PREDICTED: Gallus gallus zinc finger protein 532 (ZNF532), transcript variant X3, mRNA	-1.45723	Uncharacterized	Uncharacterized
XM_003642897.3	ZNF532	PREDICTED: Gallus gallus zinc finger protein 532 (ZNF532), transcript variant X8, mRNA	-1.46821	Uncharacterized	Uncharacterized
XM_004949005.2	ZNF532	PREDICTED: Gallus gallus zinc finger protein 532 (ZNF532), transcript variant X1, mRNA	-1.51055	Uncharacterized	Uncharacterized
XM_015292485.1	ZNF536	PREDICTED: Gallus gallus zinc finger protein 536 (ZNF536), transcript variant X5, mRNA	2.15307	Uncharacterized	Uncharacterized
XM_004944211.2	ZNF536	PREDICTED: Gallus gallus zinc finger protein 536 (ZNF536), transcript variant X1, mRNA	1.99492	Uncharacterized	Uncharacterized
XM_414124.5	ZNF536	PREDICTED: Gallus gallus zinc finger protein 536 (ZNF536), transcript variant X9, mRNA	1.92739	Uncharacterized	Uncharacterized
XM_015292488.1	ZNF536	PREDICTED: Gallus gallus zinc finger protein 536 (ZNF536), transcript variant X8, mRNA	1.8986	Uncharacterized	Uncharacterized
XM_015292490.1	ZNF536	PREDICTED: Gallus gallus zinc finger protein 536 (ZNF536), transcript variant X11, mRNA	1.84116	Uncharacterized	Uncharacterized
XM_015292489.1	ZNF536	PREDICTED: Gallus gallus zinc finger protein 536 (ZNF536), transcript variant X10, mRNA	1.71237	Uncharacterized	Uncharacterized
XM_004944212.2	ZNF536	PREDICTED: Gallus gallus zinc finger protein 536 (ZNF536), transcript variant X3, mRNA	1.6886	Uncharacterized	Uncharacterized
XM_015292484.1	ZNF536	PREDICTED: Gallus gallus zinc finger protein 536 (ZNF536), transcript variant X4, mRNA	1.44201	Uncharacterized	Uncharacterized
XM_015281060.1	ZNF767	PREDICTED: Gallus gallus zinc finger family member 767 (ZNF767), transcript variant X5, mRNA	1.42631	Uncharacterized	Uncharacterized
XM_004938276.2	ZPLD1	PREDICTED: Gallus gallus zona pellucida-like domain containing 1 (ZPLD1), transcript variant X4, mRNA	2.15923	Uncharacterized	Uncharacterized
XM_015297289.1	ZPLD1	PREDICTED: Gallus gallus zona pellucida-like domain containing 1 (ZPLD1), transcript variant X2, mRNA	2.13513	Uncharacterized	Uncharacterized
XM_015290896.1	ZZZ3	PREDICTED: Gallus gallus zinc finger, ZZ-type containing 3 (ZZZ3), transcript variant X2, mRNA	-1.55131	Ada2/Gcn5/Ada3 transcription activator complex; nucleolus	Uncharacterized

## Sheet: 7-week-old
Supplementary Table 2 DE genes
2.2) 7wk
NCBI Accession	Gene Symbol	Description	Fold change	Cellular component	Biological process	Mild mean	Mild std.dev.	Severe mean	Severe std.dev.
NM_001282381.1	37316	Gallus gallus mitochondrial amidoxime reducing component 2 (MARC2), mRNA	-1.9503	Integral component of membrane; mitochondrion	Nitrate metabolic process
XM_015282254.1	38777	PREDICTED: Gallus gallus membrane-associated ring finger (C3HC4) 6, E3 ubiquitin protein ligase (MARCH6), transcript variant X6, mRNA	-1.37751	Uncharacterized	Uncharacterized
XM_420591.5	40787	PREDICTED: Gallus gallus septin 11 (SEPT11), transcript variant X2, mRNA	-2.35188	Uncharacterized	Uncharacterized
XM_015279943.1	ABCA5	PREDICTED: Gallus gallus ATP-binding cassette, sub-family A (ABC1), member 5 (ABCA5), transcript variant X2, mRNA	-1.66564	Uncharacterized	Uncharacterized
XM_015284390.1	abcb10	PREDICTED: Gallus gallus ATP-binding cassette, sub-family B (MDR/TAP), member 10 (ABCB10), transcript variant X2, mRNA	-1.60629	Uncharacterized	Uncharacterized
XM_015291576.1	ABCC9	PREDICTED: Gallus gallus ATP-binding cassette, sub-family C (CFTR/MRP), member 9 (ABCC9), transcript variant X4, mRNA	-1.33286	Inward rectifying potassium channel; membrane; sarcolemma; sarcomere	Defense response to virus; potassium ion transport; response to drug; transmembrane transport
XM_015293697.1	ABLIM3	PREDICTED: Gallus gallus actin binding LIM protein family, member 3 (ABLIM3), transcript variant X14, mRNA	4.75008	Uncharacterized	Uncharacterized
XM_015293695.1	ABLIM3	PREDICTED: Gallus gallus actin binding LIM protein family, member 3 (ABLIM3), transcript variant X13, mRNA	4.68055	Uncharacterized	Uncharacterized
XM_015295691.1	ACACA	PREDICTED: Gallus gallus acetyl-CoA carboxylase alpha (ACACA), transcript variant X1, mRNA	1.55773	Uncharacterized	Fatty acid biosynthetic process
XM_015295692.1	ACACA	PREDICTED: Gallus gallus acetyl-CoA carboxylase alpha (ACACA), transcript variant X2, mRNA	1.55487	Uncharacterized	Fatty acid biosynthetic process
XM_015295696.1	ACACA	PREDICTED: Gallus gallus acetyl-CoA carboxylase alpha (ACACA), transcript variant X5, mRNA	1.53563	Uncharacterized	Uncharacterized
XM_015295694.1	ACACA	PREDICTED: Gallus gallus acetyl-CoA carboxylase alpha (ACACA), transcript variant X3, mRNA	1.53309	Uncharacterized	Uncharacterized
XM_015295695.1	ACACA	PREDICTED: Gallus gallus acetyl-CoA carboxylase alpha (ACACA), transcript variant X4, mRNA	1.4756	Uncharacterized	Uncharacterized
XM_003640721.3	ACKR4	PREDICTED: Gallus gallus atypical chemokine receptor 4 (ACKR4), mRNA	5.28326	Uncharacterized	Uncharacterized
NM_001007824.2	ACTG1	Gallus gallus Actin, gamma 1 (ACTG1), mRNA	1.83669	Cytoskeleton; dense body; focal adhesion; plasma membrane	Uncharacterized
NM_001006492.1	ACTR10	Gallus gallus actin-related protein 10 homolog (S. cerevisiae) (ACTR10), mRNA	1.44196	Uncharacterized	Uncharacterized
XM_418544.5	ACTR3B	PREDICTED: Gallus gallus ARP3 actin-related protein 3 homolog B (yeast) (ACTR3B), transcript variant X1, mRNA	-1.57213	Uncharacterized	Uncharacterized
XM_015292404.1	ADCY7	PREDICTED: Gallus gallus adenylate cyclase 7 (ADCY7), transcript variant X4, mRNA	1.75185	Integral component of plasma membrane	Adenylate cyclase-activating G protein-coupled receptor signaling pathway; cAMP biosynthetic process; cellular response to ethanol; cellular response to lithium ion; negative regulation of cytokine production involved in inflammatory response; regulation of adaptive immune response
XM_015292401.1	ADCY7	PREDICTED: Gallus gallus adenylate cyclase 7 (ADCY7), transcript variant X1, mRNA	1.75052	Integral component of plasma membrane	Adenylate cyclase-activating G protein-coupled receptor signaling pathway; cAMP biosynthetic process; cellular response to ethanol; cellular response to lithium ion; negative regulation of cytokine production involved in inflammatory response; regulation of adaptive immune response
XM_015292403.1	ADCY7	PREDICTED: Gallus gallus adenylate cyclase 7 (ADCY7), transcript variant X3, mRNA	1.7342	Integral component of plasma membrane	Adenylate cyclase-activating G protein-coupled receptor signaling pathway; cAMP biosynthetic process; cellular response to ethanol; cellular response to lithium ion; negative regulation of cytokine production involved in inflammatory response; regulation of adaptive immune response
XM_015292405.1	ADCY7	PREDICTED: Gallus gallus adenylate cyclase 7 (ADCY7), transcript variant X5, mRNA	1.71293	Integral component of plasma membrane	Adenylate cyclase-activating G protein-coupled receptor signaling pathway; cAMP biosynthetic process; cellular response to ethanol; cellular response to lithium ion; negative regulation of cytokine production involved in inflammatory response; regulation of adaptive immune response
XM_015292402.1	ADCY7	PREDICTED: Gallus gallus adenylate cyclase 7 (ADCY7), transcript variant X2, mRNA	1.61737	Integral component of plasma membrane	Adenylate cyclase-activating G protein-coupled receptor signaling pathway; cAMP biosynthetic process; cellular response to ethanol; cellular response to lithium ion; negative regulation of cytokine production involved in inflammatory response; regulation of adaptive immune response
XM_015272622.1	ADRBK1	PREDICTED: Gallus gallus adrenergic, beta, receptor kinase 1 (ADRBK1), transcript variant X2, mRNA	-2.65356	Uncharacterized	Uncharacterized
NM_001031353.1	ADRBK1	Gallus gallus adrenergic, beta, receptor kinase 1 (ADRBK1), mRNA	-2.75419	Uncharacterized	Signal transduction
XM_015272621.1	ADRBK1	PREDICTED: Gallus gallus adrenergic, beta, receptor kinase 1 (ADRBK1), transcript variant X1, mRNA	-2.91621	Uncharacterized	Uncharacterized
XM_015290749.1	AGL	PREDICTED: Gallus gallus amylo-alpha-1, 6-glucosidase, 4-alpha-glucanotransferase (AGL), transcript variant X4, mRNA	-1.93886	Cytoplasm; inclusion body; nucleus	Glycogen biosynthetic process; glycogen catabolic process
XM_015284206.1	AIG1	PREDICTED: Gallus gallus androgen-induced 1 (AIG1), transcript variant X3, mRNA	2.13383	Uncharacterized	Uncharacterized
XM_419710.5	AIG1	PREDICTED: Gallus gallus androgen-induced 1 (AIG1), transcript variant X1, mRNA	1.75706	Integral component of membrane	Long-chain fatty acid catabolic process
XM_015292058.1	AKAP13	PREDICTED: Gallus gallus A kinase (PRKA) anchor protein 13 (AKAP13), transcript variant X7, mRNA	1.75075	Uncharacterized	Uncharacterized
XM_015292056.1	AKAP13	PREDICTED: Gallus gallus A kinase (PRKA) anchor protein 13 (AKAP13), transcript variant X5, mRNA	1.74598	Uncharacterized	Uncharacterized
XM_015292055.1	AKAP13	PREDICTED: Gallus gallus A kinase (PRKA) anchor protein 13 (AKAP13), transcript variant X4, mRNA	1.72433	Uncharacterized	Uncharacterized
XM_015292060.1	AKAP13	PREDICTED: Gallus gallus A kinase (PRKA) anchor protein 13 (AKAP13), transcript variant X9, mRNA	1.70956	Uncharacterized	Uncharacterized
XM_015292057.1	AKAP13	PREDICTED: Gallus gallus A kinase (PRKA) anchor protein 13 (AKAP13), transcript variant X6, mRNA	1.68592	Uncharacterized	Uncharacterized
XM_015292061.1	AKAP13	PREDICTED: Gallus gallus A kinase (PRKA) anchor protein 13 (AKAP13), transcript variant X10, mRNA	1.68459	Uncharacterized	Uncharacterized
XM_015292052.1	AKAP13	PREDICTED: Gallus gallus A kinase (PRKA) anchor protein 13 (AKAP13), transcript variant X1, mRNA	1.64576	Uncharacterized	Uncharacterized
NM_001199825.1	ALG11	Gallus gallus ALG11, alpha-1,2-mannosyltransferase (ALG11), mRNA	-2.71395	Endoplasmic reticulum membrane; integral component of membrane	Oligosaccharide-lipid intermediate biosynthetic process; protein N-linked glycosylation
XM_015272538.1	ALG12	PREDICTED: Gallus gallus ALG12, alpha-1,6-mannosyltransferase (ALG12), transcript variant X2, mRNA	2.02164	Endoplasmic reticulum; endoplasmic reticulum lumen; endoplasmic reticulum membrane; integral component of membrane	Dolichol-linked oligosaccharide biosynthetic process; protein N-linked glycosylation
XM_015272479.1	ALG12	PREDICTED: Gallus gallus ALG12, alpha-1,6-mannosyltransferase (ALG12), transcript variant X1, mRNA	1.93773	Endoplasmic reticulum; endoplasmic reticulum lumen; endoplasmic reticulum membrane; integral component of membrane	Dolichol-linked oligosaccharide biosynthetic process; protein N-linked glycosylation
XM_015272591.1	ALG12	PREDICTED: Gallus gallus ALG12, alpha-1,6-mannosyltransferase (ALG12), transcript variant X3, mRNA	1.93489	Endoplasmic reticulum; endoplasmic reticulum lumen; endoplasmic reticulum membrane; integral component of membrane	Dolichol-linked oligosaccharide biosynthetic process; protein N-linked glycosylation
XM_004946494.2	ALKBH4	PREDICTED: Gallus gallus alkB homolog 4, lysine demthylase (ALKBH4), transcript variant X2, mRNA	-1.61215	Uncharacterized	Uncharacterized
XM_004942618.2	ALS2	PREDICTED: Gallus gallus amyotrophic lateral sclerosis 2 (juvenile) (ALS2), transcript variant X6, mRNA	-1.85835	Centrosome; cytosol; dendritic spine; early endosome; lamellipodium; postsynaptic density; protein-containing complex; ruffle	Behavioral fear response; endosomal transport; endosome organization; locomotory behavior; neuromuscular junction development; neuron projection morphogenesis; positive regulation of GTPase activity; protein localization; receptor recycling; regulation of endosome size; regulation of Rho protein signal transduction; response to oxidative stress; synaptic transmission, glutamatergic
XM_421940.5	ALS2	PREDICTED: Gallus gallus amyotrophic lateral sclerosis 2 (juvenile) (ALS2), transcript variant X2, mRNA	-1.88555	Centrosome; cytosol; dendritic spine; early endosome; lamellipodium; postsynaptic density; protein-containing complex; ruffle	Behavioral fear response; endosomal transport; endosome organization; locomotory behavior; neuromuscular junction development; neuron projection morphogenesis; positive regulation of GTPase activity; protein localization; receptor recycling; regulation of endosome size; regulation of Rho protein signal transduction; response to oxidative stress; synaptic transmission, glutamatergic
XM_015289452.1	ALS2	PREDICTED: Gallus gallus amyotrophic lateral sclerosis 2 (juvenile) (ALS2), transcript variant X4, mRNA	-1.91345	Centrosome; cytosol; dendritic spine; early endosome; lamellipodium; postsynaptic density; protein-containing complex; ruffle	Behavioral fear response; endosomal transport; endosome organization; locomotory behavior; neuromuscular junction development; neuron projection morphogenesis; positive regulation of GTPase activity; protein localization; receptor recycling; regulation of endosome size; regulation of Rho protein signal transduction; response to oxidative stress; synaptic transmission, glutamatergic
XM_015289453.1	ALS2	PREDICTED: Gallus gallus amyotrophic lateral sclerosis 2 (juvenile) (ALS2), transcript variant X5, mRNA	-1.91884	Centrosome; cytosol; dendritic spine; early endosome; lamellipodium; postsynaptic density; protein-containing complex; ruffle	Behavioral fear response; endosomal transport; endosome organization; locomotory behavior; neuromuscular junction development; neuron projection morphogenesis; positive regulation of GTPase activity; protein localization; receptor recycling; regulation of endosome size; regulation of Rho protein signal transduction; response to oxidative stress; synaptic transmission, glutamatergic
XM_004942617.2	ALS2	PREDICTED: Gallus gallus amyotrophic lateral sclerosis 2 (juvenile) (ALS2), transcript variant X1, mRNA	-1.92498	Centrosome; cytosol; dendritic spine; early endosome; lamellipodium; postsynaptic density; protein-containing complex; ruffle	Behavioral fear response; endosomal transport; endosome organization; locomotory behavior; neuromuscular junction development; neuron projection morphogenesis; positive regulation of GTPase activity; protein localization; receptor recycling; regulation of endosome size; regulation of Rho protein signal transduction; response to oxidative stress; synaptic transmission, glutamatergic
XM_015289454.1	ALS2	PREDICTED: Gallus gallus amyotrophic lateral sclerosis 2 (juvenile) (ALS2), transcript variant X7, mRNA	-1.96144	Centrosome; cytosol; dendritic spine; early endosome; lamellipodium; postsynaptic density; protein-containing complex; ruffle	Behavioral fear response; endosomal transport; endosome organization; locomotory behavior; neuromuscular junction development; neuron projection morphogenesis; positive regulation of GTPase activity; protein localization; receptor recycling; regulation of endosome size; regulation of Rho protein signal transduction; response to oxidative stress; synaptic transmission, glutamatergic
XM_015289455.1	ALS2	PREDICTED: Gallus gallus amyotrophic lateral sclerosis 2 (juvenile) (ALS2), transcript variant X8, mRNA	-2.01587	Uncharacterized	Uncharacterized
NM_204162.1	ALX4	Gallus gallus ALX homeobox 4 (ALX4), mRNA	-1.56747	Nucleus; transcription factor complex	Anterior/posterior pattern specification; digestive tract development; embryonic digit morphogenesis; embryonic forelimb morphogenesis; embryonic hindlimb morphogenesis; embryonic skeletal system morphogenesis; muscle organ development; post-embryonic development; regulation of apoptotic process; roof of mouth development
XM_015277185.1	AMMECR1L	PREDICTED: Gallus gallus AMME chromosomal region gene 1-like (AMMECR1L), transcript variant X3, mRNA	-2.88511	Uncharacterized	Uncharacterized
NM_001277516.1	AMN	Gallus gallus amnion associated transmembrane protein (AMN), mRNA	-1.34904	Uncharacterized	Uncharacterized
XM_015300010.1	ANKRD24	PREDICTED: Gallus gallus ankyrin repeat domain 24 (ANKRD24), transcript variant X3, mRNA	-1.98021	Uncharacterized	Uncharacterized
XM_015289401.1	ANKRD44	PREDICTED: Gallus gallus ankyrin repeat domain 44 (ANKRD44), transcript variant X2, mRNA	1.75316	Uncharacterized	Uncharacterized
XM_015289403.1	ANKRD44	PREDICTED: Gallus gallus ankyrin repeat domain 44 (ANKRD44), transcript variant X4, mRNA	1.74296	Uncharacterized	Uncharacterized
XM_015289404.1	ANKRD44	PREDICTED: Gallus gallus ankyrin repeat domain 44 (ANKRD44), transcript variant X5, mRNA	1.71489	Uncharacterized	Uncharacterized
XM_015289400.1	ANKRD44	PREDICTED: Gallus gallus ankyrin repeat domain 44 (ANKRD44), transcript variant X1, mRNA	1.70615	Uncharacterized	Uncharacterized
XM_015289402.1	ANKRD44	PREDICTED: Gallus gallus ankyrin repeat domain 44 (ANKRD44), transcript variant X3, mRNA	1.66122	Uncharacterized	Uncharacterized
XM_004936096.2	APBB2	PREDICTED: Gallus gallus amyloid beta (A4) precursor protein-binding, family B, member 2 (APBB2), transcript variant X9, mRNA	-1.77812	Uncharacterized	Uncharacterized
XM_015285457.1	APBB2	PREDICTED: Gallus gallus amyloid beta (A4) precursor protein-binding, family B, member 2 (APBB2), transcript variant X3, mRNA	-1.79589	Uncharacterized	Uncharacterized
XM_015285459.1	APBB2	PREDICTED: Gallus gallus amyloid beta (A4) precursor protein-binding, family B, member 2 (APBB2), transcript variant X5, mRNA	-1.79599	Uncharacterized	Uncharacterized
XM_004936101.2	APBB2	PREDICTED: Gallus gallus amyloid beta (A4) precursor protein-binding, family B, member 2 (APBB2), transcript variant X15, mRNA	-1.79771	Uncharacterized	Uncharacterized
XM_004936106.2	APBB2	PREDICTED: Gallus gallus amyloid beta (A4) precursor protein-binding, family B, member 2 (APBB2), transcript variant X18, mRNA	-1.79948	Uncharacterized	Uncharacterized
XM_004936092.2	APBB2	PREDICTED: Gallus gallus amyloid beta (A4) precursor protein-binding, family B, member 2 (APBB2), transcript variant X1, mRNA	-1.80297	Uncharacterized	Uncharacterized
XM_015285458.1	APBB2	PREDICTED: Gallus gallus amyloid beta (A4) precursor protein-binding, family B, member 2 (APBB2), transcript variant X4, mRNA	-1.80475	Uncharacterized	Uncharacterized
XM_015285456.1	APBB2	PREDICTED: Gallus gallus amyloid beta (A4) precursor protein-binding, family B, member 2 (APBB2), transcript variant X2, mRNA	-1.80902	Uncharacterized	Uncharacterized
XM_004936105.2	APBB2	PREDICTED: Gallus gallus amyloid beta (A4) precursor protein-binding, family B, member 2 (APBB2), transcript variant X16, mRNA	-1.80983	Uncharacterized	Uncharacterized
XM_004936099.2	APBB2	PREDICTED: Gallus gallus amyloid beta (A4) precursor protein-binding, family B, member 2 (APBB2), transcript variant X13, mRNA	-1.81277	Uncharacterized	Uncharacterized
XM_004936100.2	APBB2	PREDICTED: Gallus gallus amyloid beta (A4) precursor protein-binding, family B, member 2 (APBB2), transcript variant X14, mRNA	-1.81389	Uncharacterized	Uncharacterized
XM_420735.5	APBB2	PREDICTED: Gallus gallus amyloid beta (A4) precursor protein-binding, family B, member 2 (APBB2), transcript variant X12, mRNA	-1.82672	Uncharacterized	Uncharacterized
XM_004936097.2	APBB2	PREDICTED: Gallus gallus amyloid beta (A4) precursor protein-binding, family B, member 2 (APBB2), transcript variant X10, mRNA	-1.82734	Uncharacterized	Uncharacterized
XM_004936098.2	APBB2	PREDICTED: Gallus gallus amyloid beta (A4) precursor protein-binding, family B, member 2 (APBB2), transcript variant X11, mRNA	-1.84269	Uncharacterized	Uncharacterized
XM_004936104.2	APBB2	PREDICTED: Gallus gallus amyloid beta (A4) precursor protein-binding, family B, member 2 (APBB2), transcript variant X17, mRNA	-1.84394	Uncharacterized	Uncharacterized
XM_004936093.2	APBB2	PREDICTED: Gallus gallus amyloid beta (A4) precursor protein-binding, family B, member 2 (APBB2), transcript variant X6, mRNA	-1.87105	Uncharacterized	Uncharacterized
XM_015280449.1	APC	PREDICTED: Gallus gallus Uncharacterized protein (CTC-554D6.1), transcript variant X12, mRNA	1.53513	Uncharacterized	Uncharacterized
XM_015280445.1	APC	PREDICTED: Gallus gallus Uncharacterized protein (CTC-554D6.1), transcript variant X4, mRNA	1.49254	Uncharacterized	Uncharacterized
NM_001079499.1	ARCN1	Gallus gallus archain 1 (ARCN1), mRNA	1.49944	COPI vesicle coat; Golgi membrane	Protein transport; retrograde vesicle-mediated transport, Golgi to endoplasmic reticulum
NM_001199221.1	ARIH2	Gallus gallus ariadne RBR E3 ubiquitin protein ligase 2 (ARIH2), mRNA	-1.49364	Cul5-RING ubiquitin ligase complex; cytoplasm; nucleoplasm; ubiquitin ligase complex	Developmental cell growth; hematopoietic stem cell proliferation; positive regulation of proteasomal ubiquitin-dependent protein catabolic process; protein K48-linked ubiquitination; protein K63-linked ubiquitination; protein polyubiquitination; ubiquitin-dependent protein catabolic process
XM_015286334.1	ARNTL	PREDICTED: Gallus gallus aryl hydrocarbon receptor nuclear translocator-like (ARNTL), transcript variant X4, mRNA	-1.57906	Uncharacterized	Uncharacterized
XM_015286336.1	ARNTL	PREDICTED: Gallus gallus aryl hydrocarbon receptor nuclear translocator-like (ARNTL), transcript variant X6, mRNA	-1.59722	Uncharacterized	Uncharacterized
NM_001006453.1	ASAH1	Gallus gallus N-acylsphingosine amidohydrolase (acid ceramidase) 1 (ASAH1), mRNA	1.61617	Lysosome	Lipid metabolic process
XM_015283133.1	ASAP1	PREDICTED: Gallus gallus ArfGAP with SH3 domain, ankyrin repeat and PH domain 1 (ASAP1), transcript variant X1, mRNA	1.79393	Uncharacterized	Uncharacterized
XM_425945.5	ASAP1	PREDICTED: Gallus gallus ArfGAP with SH3 domain, ankyrin repeat and PH domain 1 (ASAP1), transcript variant X3, mRNA	1.74696	Cell projection membrane; cytosol; dendritic spine; plasma membrane; podosome	Cilium assembly; negative regulation of dendritic spine development; positive regulation of membrane tubulation; positive regulation of podosome assembly
XM_015283135.1	ASAP1	PREDICTED: Gallus gallus ArfGAP with SH3 domain, ankyrin repeat and PH domain 1 (ASAP1), transcript variant X4, mRNA	1.71938	Uncharacterized	Uncharacterized
XM_015283134.1	ASAP1	PREDICTED: Gallus gallus ArfGAP with SH3 domain, ankyrin repeat and PH domain 1 (ASAP1), transcript variant X2, mRNA	1.7102	Uncharacterized	Uncharacterized
XM_004939028.2	ASB10	PREDICTED: Gallus gallus ankyrin repeat and SOCS box containing 10 (ASB10), transcript variant X2, mRNA	-2.00257	Uncharacterized	Intracellular signal transduction; protein ubiquitination
XM_001231361.4	ASB10	PREDICTED: Gallus gallus ankyrin repeat and SOCS box containing 10 (ASB10), transcript variant X1, mRNA	-2.07091	Cytoplasm; nucleus	Intracellular signal transduction; protein ubiquitination
NM_001013395.1	ASS1	Gallus gallus argininosuccinate synthase 1 (ASS1), mRNA	2.45628	Cytoplasm; cytosol	Arginine biosynthetic process; argininosuccinate metabolic process; urea cycle
XM_015273509.1	ATG101	PREDICTED: Gallus gallus autophagy-related protein 101-like (LOC100859845), transcript variant X1, mRNA	-1.59116	Uncharacterized	Uncharacterized
XM_015273515.1	ATG101	PREDICTED: Gallus gallus autophagy-related protein 101-like (LOC100859845), transcript variant X7, mRNA	-1.59138	Uncharacterized	Uncharacterized
XM_015273511.1	ATG101	PREDICTED: Gallus gallus autophagy-related protein 101-like (LOC100859845), transcript variant X3, mRNA	-1.59236	Uncharacterized	Uncharacterized
XM_015273516.1	ATG101	PREDICTED: Gallus gallus autophagy-related protein 101-like (LOC100859845), transcript variant X8, mRNA	-1.60995	Uncharacterized	Uncharacterized
XM_015273514.1	ATG101	PREDICTED: Gallus gallus autophagy-related protein 101-like (LOC100859845), transcript variant X6, mRNA	-1.63758	Phagophore assembly site	Autophagosome assembly
XM_015273510.1	ATG101	PREDICTED: Gallus gallus autophagy-related protein 101-like (LOC100859845), transcript variant X2, mRNA	-1.67308	Uncharacterized	Uncharacterized
NM_205178.1	ATIC	Gallus gallus 5-aminoimidazole-4-carboxamide ribonucleotide formyltransferase/IMP cyclohydrolase (ATIC), mRNA	2.32882	Cytosol	de novo' IMP biosynthetic process
XM_015283568.1	ATL2	PREDICTED: Gallus gallus atlastin GTPase 2 (ATL2), transcript variant X4, mRNA	-1.46179	Uncharacterized	Uncharacterized
XM_003640929.3	ATL2	PREDICTED: Gallus gallus atlastin GTPase 2 (ATL2), transcript variant X2, mRNA	-1.80633	Uncharacterized	Uncharacterized
XM_015291597.1	ATP13A3	PREDICTED: Gallus gallus ATPase type 13A3 (ATP13A3), transcript variant X5, mRNA	1.39063	Uncharacterized	Uncharacterized
XM_015291594.1	ATP13A3	PREDICTED: Gallus gallus ATPase type 13A3 (ATP13A3), transcript variant X2, mRNA	1.33966	Uncharacterized	Uncharacterized
NM_001277572.1	ATP6V0B	Gallus gallus ATPase, H+ transporting, lysosomal 21kDa, V0 subunit b (ATP6V0B), mRNA	1.36658	Integral component of membrane; proton-transporting V-type ATPase, V0 domain	ATP hydrolysis coupled proton transport
XM_015293294.1	atxn7	PREDICTED: Gallus gallus ataxin 7 (ATXN7), transcript variant X4, mRNA	-1.35477	Uncharacterized	Uncharacterized
XM_004944660.2	atxn7	PREDICTED: Gallus gallus ataxin 7 (ATXN7), transcript variant X5, mRNA	-1.41305	Uncharacterized	Uncharacterized
XM_015293292.1	atxn7	PREDICTED: Gallus gallus ataxin 7 (ATXN7), transcript variant X2, mRNA	-1.44766	Cytoplasm; nucleus	Negative regulation of insulin-like growth factor receptor signaling pathway; negative regulation of phosphorylation; positive regulation of transcription by RNA polymerase II
NM_204993.1	AvBD1	Gallus gallus avian beta-defensin 1 (AvBD1), mRNA	8.48661	Extracellular space; secretory granule	Cell chemotaxis; chemotaxis; defense response; defense response to bacterium; defense response to fungus; killing of cells of other organism
NM_204992.2	AvBD2	Gallus gallus avian beta-defensin 2 (AvBD2), transcript variant 1, mRNA	9.58796	Extracellular space; secretory granule	Cell chemotaxis; chemotaxis; defense response; defense response to bacterium
XM_015285091.1	AvBD2	PREDICTED: Gallus gallus avian beta-defensin 2 (AvBD2), transcript variant X1, mRNA	9.12008	Extracellular space; secretory granule	Cell chemotaxis; chemotaxis; defense response; defense response to bacterium
XM_015298236.1	BACE1	PREDICTED: Gallus gallus beta-site APP-cleaving enzyme 1 (BACE1), transcript variant X2, mRNA	1.35	Axon; cell surface; early endosome; endosome; Golgi apparatus; hippocampal mossy fiber to CA3 synapse; integral component of plasma membrane; lysosome; membrane; multivesicular body; presynapse; recycling endosome; trans-Golgi network	Amyloid-beta metabolic process; membrane protein ectodomain proteolysis; positive regulation of neuron apoptotic process; protein catabolic process; proteolysis; regulation of synaptic vesicle exocytosis
XM_015298239.1	BACE1	PREDICTED: Gallus gallus beta-site APP-cleaving enzyme 1 (BACE1), transcript variant X5, mRNA	1.34148	Axon; cell surface; early endosome; endosome; Golgi apparatus; hippocampal mossy fiber to CA3 synapse; integral component of plasma membrane; lysosome; membrane; multivesicular body; presynapse; recycling endosome; trans-Golgi network	Amyloid-beta metabolic process; membrane protein ectodomain proteolysis; positive regulation of neuron apoptotic process; protein catabolic process; proteolysis; regulation of synaptic vesicle exocytosis
XM_015298237.1	BACE1	PREDICTED: Gallus gallus beta-site APP-cleaving enzyme 1 (BACE1), transcript variant X3, mRNA	1.32962	Axon; cell surface; early endosome; endosome; Golgi apparatus; hippocampal mossy fiber to CA3 synapse; integral component of plasma membrane; lysosome; membrane; multivesicular body; presynapse; recycling endosome; trans-Golgi network	Amyloid-beta metabolic process; membrane protein ectodomain proteolysis; positive regulation of neuron apoptotic process; protein catabolic process; proteolysis; regulation of synaptic vesicle exocytosis
XM_015298238.1	BACE1	PREDICTED: Gallus gallus beta-site APP-cleaving enzyme 1 (BACE1), transcript variant X4, mRNA	1.31228	Axon; cell surface; early endosome; endosome; Golgi apparatus; hippocampal mossy fiber to CA3 synapse; integral component of plasma membrane; lysosome; membrane; multivesicular body; presynapse; recycling endosome; trans-Golgi network	Amyloid-beta metabolic process; membrane protein ectodomain proteolysis; positive regulation of neuron apoptotic process; protein catabolic process; proteolysis; regulation of synaptic vesicle exocytosis
XM_417908.5	BACE1	PREDICTED: Gallus gallus beta-site APP-cleaving enzyme 1 (BACE1), transcript variant X1, mRNA	1.31211	Axon; cell surface; early endosome; endosome; Golgi apparatus; hippocampal mossy fiber to CA3 synapse; integral component of plasma membrane; lysosome; membrane; multivesicular body; presynapse; recycling endosome; trans-Golgi network	Amyloid-beta metabolic process; membrane protein ectodomain proteolysis; positive regulation of neuron apoptotic process; protein catabolic process; proteolysis; regulation of synaptic vesicle exocytosis
NM_204116.2	BASP1	Gallus gallus brain abundant, membrane attached signal protein 1 (BASP1), mRNA	3.30039	Uncharacterized	Uncharacterized
XM_004941810.2	BATF	PREDICTED: Gallus gallus basic leucine zipper transcription factor, ATF-like (BATF), transcript variant X6, mRNA	1.68247	Uncharacterized	Cell differentiation; regulation of transcription by RNA polymerase II
XM_015287650.1	BAZ1A	PREDICTED: Gallus gallus bromodomain adjacent to zinc finger domain, 1A (BAZ1A), transcript variant X1, mRNA	1.37549	Uncharacterized	Uncharacterized
XM_015298417.1	BCAN	PREDICTED: Gallus gallus brevican (BCAN), transcript variant X4, mRNA	6.41603	Uncharacterized	Uncharacterized
XM_015272493.1	BCKDHA	PREDICTED: Gallus gallus branched chain keto acid dehydrogenase E1, alpha polypeptide (BCKDHA), mRNA	-2.18698	Uncharacterized	Uncharacterized
XM_004941932.2	BCL11B	PREDICTED: Gallus gallus B-cell CLL/lymphoma 11B (zinc finger protein) (BCL11B), transcript variant X2, mRNA	1.90446	Neuron projection; nucleus	Alpha-beta T cell differentiation; commitment of neuronal cell to specific neuron type in forebrain; epithelial cell morphogenesis; hematopoietic stem cell migration; keratinocyte development; lymphoid lineage cell migration into thymus; negative regulation of apoptotic process; negative regulation of cell proliferation; olfactory bulb Axon guidance; positive regulation of transcription by RNA po…
XM_003641410.3	BCL11B	PREDICTED: Gallus gallus B-cell CLL/lymphoma 11B (zinc finger protein) (BCL11B), transcript variant X1, mRNA	1.73013	Uncharacterized	Uncharacterized
XM_004941933.2	BCL11B	PREDICTED: Gallus gallus B-cell CLL/lymphoma 11B (zinc finger protein) (BCL11B), transcript variant X3, mRNA	1.61443	Uncharacterized	Uncharacterized
NM_204552.2	BID	Gallus gallus BH3 interacting domain death agonist (BID), mRNA	1.87349	Cytosol; mitochondrial outer membrane; mitochondrion	Activation of cysteine-type endopeptidase activity involved in apoptotic process; apoptotic mitochondrial changes; positive regulation of extrinsic apoptotic signaling pathway; positive regulation of intrinsic apoptotic signaling pathway; positive regulation of release of cytochrome c from mitochondria
XM_015284410.1	BID	PREDICTED: Gallus gallus BH3 interacting domain death agonist (BID), transcript variant X1, mRNA	1.86933	Uncharacterized	Uncharacterized
XM_015284413.1	BID	PREDICTED: Gallus gallus BH3 interacting domain death agonist (BID), transcript variant X2, mRNA	1.86604	Cytosol; mitochondrial outer membrane; mitochondrion	Activation of cysteine-type endopeptidase activity involved in apoptotic process; apoptotic mitochondrial changes; positive regulation of extrinsic apoptotic signaling pathway; positive regulation of intrinsic apoptotic signaling pathway; positive regulation of release of cytochrome c from mitochondria
XM_003642583.3	BMP8B	PREDICTED: Gallus gallus bone morphogenetic protein 8b (BMP8B), transcript variant X2, mRNA	2.23553	Extracellular space	BMP signaling pathway; cell development; positive regulation of pathway-restricted SMAD protein phosphorylation; regulation of apoptotic process; regulation of MAPK cascade; SMAD protein signal transduction
XM_015297907.1	BMP8B	PREDICTED: Gallus gallus bone morphogenetic protein 8b (BMP8B), transcript variant X1, mRNA	-1.71295	Uncharacterized	Uncharacterized
XM_015285901.1	BPGM	PREDICTED: Gallus gallus 2,3-bisphosphoglycerate mutase (BPGM), transcript variant X5, mRNA	-2.04283	Uncharacterized	Glycolytic process
XM_015285897.1	BPGM	PREDICTED: Gallus gallus 2,3-bisphosphoglycerate mutase (BPGM), transcript variant X4, mRNA	-2.05256	Uncharacterized	Uncharacterized
XM_015285888.1	BPGM	PREDICTED: Gallus gallus 2,3-bisphosphoglycerate mutase (BPGM), transcript variant X3, mRNA	-2.05998	Uncharacterized	Uncharacterized
XM_015285880.1	BPGM	PREDICTED: Gallus gallus 2,3-bisphosphoglycerate mutase (BPGM), transcript variant X2, mRNA	-2.10999	Uncharacterized	Uncharacterized
NM_001030768.1	BPGM	Gallus gallus 2,3-bisphosphoglycerate mutase (BPGM), mRNA	-2.11222	Uncharacterized	Glycolytic process
XM_416129.5	C12ORF29	PREDICTED: Gallus gallus chromosome 1 open reading frame, human C12orf29 (C12ORF29), transcript variant X1, mRNA	-1.36396	Uncharacterized	Hematopoietic progenitor cell differentiation
XM_421281.5	C14orf1	PREDICTED: Gallus gallus chromosome 5 open reading frame, human C14orf1 (C14ORF1), mRNA	1.95946	Endoplasmic reticulum membrane; integral component of membrane	Ergosterol biosynthetic process
XM_004936391.2	C14orf180	PREDICTED: Gallus gallus chromosome 14 open reading frame 180 (C14ORF180), transcript variant X2, mRNA	-1.84229	Uncharacterized	Uncharacterized
XM_430057.5	C14orf180	PREDICTED: Gallus gallus chromosome 14 open reading frame 180 (C14ORF180), transcript variant X1, mRNA	-1.84853	Uncharacterized	Uncharacterized
XM_015287851.1	C14orf180	PREDICTED: Gallus gallus chromosome 14 open reading frame 180 (C14ORF180), transcript variant X3, mRNA	-1.92716	Uncharacterized	Uncharacterized
XM_015275693.1	C15H22ORF39	PREDICTED: Gallus gallus chromosome 15 open reading frame, human C22orf39 (C15H22ORF39), mRNA	1.35972	Uncharacterized	Uncharacterized
XM_015295270.1	C18H17orf62	PREDICTED: Gallus gallus chromosome 18 open reading frame, human C17orf62 (C18H17ORF62), transcript variant X4, mRNA	1.40092	Uncharacterized	Uncharacterized
NM_001277812.1	C1H11orf70	Gallus gallus chromosome 1 open reading frame, human C11orf70 (C1H11ORF70), mRNA	2.05465	Uncharacterized	Uncharacterized
XM_417654.5	C1QA	PREDICTED: Gallus gallus complement component 1, q subcomponent, A chain (C1QA), mRNA	2.56928	Collagen trimer; extracellular region	Complement activation, classical pathway
XM_424774.5	C7	PREDICTED: Gallus gallus complement component 7 (C7), mRNA	2.17677	Uncharacterized	Uncharacterized
XM_015282853.1	C8orf59	PREDICTED: Gallus gallus chromosome 8 open reading frame 59 (C8ORF59), transcript variant X4, mRNA	-2.04011	Uncharacterized	Uncharacterized
XM_015298221.1	CADM1	PREDICTED: Gallus gallus cell adhesion molecule 1 (CADM1), transcript variant X8, mRNA	2.01259	Integral component of membrane	Uncharacterized
XM_015298214.1	CADM1	PREDICTED: Gallus gallus cell adhesion molecule 1 (CADM1), transcript variant X1, mRNA	1.97809	Uncharacterized	Uncharacterized
XM_015298217.1	CADM1	PREDICTED: Gallus gallus cell adhesion molecule 1 (CADM1), transcript variant X4, mRNA	1.95978	Integral component of membrane; plasma membrane	Cell recognition; detection of stimulus; positive regulation of cytokine secretion; susceptibility to natural killer cell mediated cytotoxicity
XM_015298223.1	CADM1	PREDICTED: Gallus gallus cell adhesion molecule 1 (CADM1), transcript variant X10, mRNA	1.95882	Uncharacterized	Uncharacterized
XM_015298218.1	CADM1	PREDICTED: Gallus gallus cell adhesion molecule 1 (CADM1), transcript variant X5, mRNA	1.95674	Uncharacterized	Uncharacterized
XM_015298215.1	CADM1	PREDICTED: Gallus gallus cell adhesion molecule 1 (CADM1), transcript variant X2, mRNA	1.95351	Uncharacterized	Uncharacterized
XM_015298216.1	CADM1	PREDICTED: Gallus gallus cell adhesion molecule 1 (CADM1), transcript variant X3, mRNA	1.90664	Uncharacterized	Uncharacterized
XM_015298670.1	CADM3	PREDICTED: Gallus gallus cell adhesion molecule 3 (CADM3), transcript variant X1, mRNA	3.46883	Uncharacterized	Uncharacterized
XM_015298673.1	CADM3	PREDICTED: Gallus gallus cell adhesion molecule 3 (CADM3), transcript variant X4, mRNA	3.43039	Uncharacterized	Uncharacterized
XM_015298674.1	CADM3	PREDICTED: Gallus gallus cell adhesion molecule 3 (CADM3), transcript variant X5, mRNA	3.39474	Uncharacterized	Uncharacterized
XM_015298672.1	CADM3	PREDICTED: Gallus gallus cell adhesion molecule 3 (CADM3), transcript variant X3, mRNA	3.37041	Uncharacterized	Uncharacterized
XM_015298671.1	CADM3	PREDICTED: Gallus gallus cell adhesion molecule 3 (CADM3), transcript variant X2, mRNA	3.30969	Uncharacterized	Uncharacterized
XM_417530.5	CAMTA1	PREDICTED: Gallus gallus calmodulin binding transcription activator 1 (CAMTA1), transcript variant X9, mRNA	1.56505	Uncharacterized	Uncharacterized
XM_015296949.1	CAMTA1	PREDICTED: Gallus gallus calmodulin binding transcription activator 1 (CAMTA1), transcript variant X1, mRNA	1.55793	Uncharacterized	Uncharacterized
XM_015296951.1	CAMTA1	PREDICTED: Gallus gallus calmodulin binding transcription activator 1 (CAMTA1), transcript variant X3, mRNA	1.51802	Uncharacterized	Uncharacterized
XM_015296957.1	CAMTA1	PREDICTED: Gallus gallus calmodulin binding transcription activator 1 (CAMTA1), transcript variant X10, mRNA	1.5115	Uncharacterized	Uncharacterized
XM_015296954.1	CAMTA1	PREDICTED: Gallus gallus calmodulin binding transcription activator 1 (CAMTA1), transcript variant X6, mRNA	1.49709	Uncharacterized	Uncharacterized
XM_004947330.2	CAMTA1	PREDICTED: Gallus gallus calmodulin binding transcription activator 1 (CAMTA1), transcript variant X5, mRNA	1.47974	Uncharacterized	Uncharacterized
XM_015296950.1	CAMTA1	PREDICTED: Gallus gallus calmodulin binding transcription activator 1 (CAMTA1), transcript variant X2, mRNA	1.45993	Uncharacterized	Uncharacterized
XM_015296953.1	CAMTA1	PREDICTED: Gallus gallus calmodulin binding transcription activator 1 (CAMTA1), transcript variant X4, mRNA	1.42385	Uncharacterized	Uncharacterized
XM_414452.5	CAND2	PREDICTED: Gallus gallus cullin-associated and neddylation-dissociated 2 (putative) (CAND2), transcript variant X1, mRNA	-1.68134	Nucleus	Protein ubiquitination; SCF complex assembly
XM_015286808.1	CAPRIN1	PREDICTED: Gallus gallus cell cycle associated protein 1 (CAPRIN1), transcript variant X1, mRNA	1.32801	Cytoplasmic stress granule; synapse	Positive regulation of dendritic spine morphogenesis
XM_015295935.1	CASP1	PREDICTED: Gallus gallus caspase 1, apoptosis-related cysteine peptidase (CASP1), transcript variant X2, mRNA	1.54035	Uncharacterized	Uncharacterized
NM_001024830.2	CATH2	Gallus gallus cathelicidin-2 (CATH2), mRNA	11.4413	Extracellular space; specific granule	Antimicrobial humoral immune response mediated by antimicrobial peptide; cell death; cytolysis; defense response to Gram-negative bacterium; defense response to Gram-positive bacterium; innate immune response; negative regulation of gene expression
XM_015281132.1	CATH3	PREDICTED: Gallus gallus cathelicidin-3 (CATH3), mRNA	4.77121	Uncharacterized	Uncharacterized
XM_015279571.1	CCBL1	PREDICTED: Gallus gallus cysteine conjugate-beta lyase, cytoplasmic (CCBL1), transcript variant X2, mRNA	-1.4796	Uncharacterized	Uncharacterized
NM_001302168.1	CCL19	Gallus gallus chemokine (C-C motif) ligand 19 (CCL19), mRNA	3.70048	Extracellular space	Cellular response to interferon-gamma; cellular response to interleukin-1; cellular response to tumor necrosis factor; chemokine-mediated signaling pathway; G protein-coupled receptor signaling pathway; inflammatory response; lymphocyte chemotaxis; monocyte chemotaxis; neutrophil chemotaxis; positive regulation of ERK1 and ERK2 cascade; positive regulation of GTPase activity
XM_015296022.1	CCLI7	PREDICTED: Gallus gallus chemokine (CCLI7), mRNA	5.13364	Extracellular space	Cellular response to interferon-gamma; cellular response to interleukin-1; cellular response to tumor necrosis factor; chemokine-mediated signaling pathway; G protein-coupled receptor signaling pathway; inflammatory response; lymphocyte chemotaxis; monocyte chemotaxis; neutrophil chemotaxis; positive regulation of ERK1 and ERK2 cascade; positive regulation of GTPase activity
XM_015296023.1	CCLI8	PREDICTED: Gallus gallus chemokine (CCLI8), mRNA	5.0052	Extracellular space	Cellular response to interferon-gamma; cellular response to interleukin-1; cellular response to tumor necrosis factor; chemokine-mediated signaling pathway; G protein-coupled receptor signaling pathway; inflammatory response; lymphocyte chemotaxis; monocyte chemotaxis; neutrophil chemotaxis; positive regulation of ERK1 and ERK2 cascade; positive regulation of GTPase activity
NM_001197144.1	CCM2	Gallus gallus cerebral cavernous malformation 2 (CCM2), mRNA	-1.48704	Mitochondrion; protein-containing complex	Blood vessel endothelial cell differentiation; cell-cell junction organization; endothelial cell development; endothelial tube morphogenesis; inner ear development; multicellular organism growth; pericardium development; vasculogenesis; venous blood vessel morphogenesis
NM_001271141.1	CCR5	Gallus gallus chemokine (C-C motif) receptor 5 (CCR5), transcript variant 1, mRNA	2.09393	Cytoplasm; external side of plasma membrane; integral component of membrane	Calcium-mediated signaling; cell chemotaxis; chemotaxis; immune response; inflammatory response; positive regulation of cytosolic calcium ion concentration; positive regulation of monocyte chemotaxis
NM_001198752.1	CCR7	Gallus gallus chemokine (C-C motif) receptor 7 (CCR7), mRNA	2.3277	External side of plasma membrane; integral component of membrane; mitochondrion	Calcium-mediated signaling; cell chemotaxis; chemotaxis; homeostasis of number of cells; immune response; inflammatory response; interleukin-12 secretion; mature conventional dendritic cell differentiation; myeloid dendritic cell chemotaxis; negative thymic T cell selection; positive regulation of cytosolic calcium ion concentration; positive regulation of dendritic cell antigen processing and pr…
XM_004941037.2	CCSER1	PREDICTED: Gallus gallus coiled-coil serine-rich protein 1 (CCSER1), transcript variant X3, mRNA	2.82049	Uncharacterized	Uncharacterized
XM_015287968.1	CCSER2	PREDICTED: Gallus gallus coiled-coil serine-rich protein 2 (CCSER2), transcript variant X3, mRNA	-1.31643	Uncharacterized	Uncharacterized
XM_015287966.1	CCSER2	PREDICTED: Gallus gallus coiled-coil serine-rich protein 2 (CCSER2), transcript variant X1, mRNA	-1.32232	Uncharacterized	Uncharacterized
NM_001012563.2	CCT5	Gallus gallus chaperonin containing TCP1, subunit 5 (epsilon) (CCT5), mRNA	1.31421	Cell body; centrosome; chaperonin-containing T-complex; microtubule; myelin sheath; nucleolus	Binding of sperm to zona pellucida; positive regulation of establishment of protein localization to telomere; positive regulation of telomere maintenance via telomerase; protein folding; protein stabilization; response to virus; toxin transport
NM_206879.1	CD247	Gallus gallus CD247 molecule (CD247), mRNA	1.41053	Uncharacterized	Uncharacterized
XM_015278823.1	CD276	PREDICTED: Gallus gallus CD276 molecule (CD276), transcript variant X1, mRNA	1.67768	Integral component of membrane	Uncharacterized
XM_015297965.1	CD3E	PREDICTED: Gallus gallus CD3e molecule, epsilon (CD3-TCR complex) (CD3E), transcript variant X4, mRNA	1.68669	Alpha-beta T cell receptor complex; cell body; cell-cell junction; dendritic spine; external side of plasma membrane; immunological synapse; integral component of membrane	Apoptotic signaling pathway; cell surface receptor signaling pathway; cerebellum development; dendrite development; negative regulation of gene expression; negative regulation of smoothened signaling pathway; negative thymic T cell selection; positive regulation of alpha-beta T cell proliferation; positive regulation of calcium-mediated signaling; positive regulation of cell-cell adhesion mediate…
XM_015297963.1	CD3E	PREDICTED: Gallus gallus CD3e molecule, epsilon (CD3-TCR complex) (CD3E), transcript variant X2, mRNA	1.65827	Alpha-beta T cell receptor complex; cell body; cell-cell junction; dendritic spine; external side of plasma membrane; immunological synapse; integral component of membrane	Apoptotic signaling pathway; cell surface receptor signaling pathway; cerebellum development; dendrite development; negative regulation of gene expression; negative regulation of smoothened signaling pathway; negative thymic T cell selection; positive regulation of alpha-beta T cell proliferation; positive regulation of calcium-mediated signaling; positive regulation of cell-cell adhesion mediate…
XM_015297962.1	CD3E	PREDICTED: Gallus gallus CD3e molecule, epsilon (CD3-TCR complex) (CD3E), transcript variant X1, mRNA	1.65531	Alpha-beta T cell receptor complex; cell body; cell-cell junction; dendritic spine; external side of plasma membrane; immunological synapse; integral component of membrane	Apoptotic signaling pathway; cell surface receptor signaling pathway; cerebellum development; dendrite development; negative regulation of gene expression; negative regulation of smoothened signaling pathway; negative thymic T cell selection; positive regulation of alpha-beta T cell proliferation; positive regulation of calcium-mediated signaling; positive regulation of cell-cell adhesion mediate…
XM_015297964.1	CD3E	PREDICTED: Gallus gallus CD3e molecule, epsilon (CD3-TCR complex) (CD3E), transcript variant X3, mRNA	1.6378	Alpha-beta T cell receptor complex; cell body; cell-cell junction; dendritic spine; external side of plasma membrane; immunological synapse; integral component of membrane	Apoptotic signaling pathway; cell surface receptor signaling pathway; cerebellum development; dendrite development; negative regulation of gene expression; negative regulation of smoothened signaling pathway; negative thymic T cell selection; positive regulation of alpha-beta T cell proliferation; positive regulation of calcium-mediated signaling; positive regulation of cell-cell adhesion mediate…
XM_015297966.1	CD3E	PREDICTED: Gallus gallus CD3e molecule, epsilon (CD3-TCR complex) (CD3E), transcript variant X5, mRNA	1.60442	Alpha-beta T cell receptor complex; cell body; cell-cell junction; dendritic spine; external side of plasma membrane; immunological synapse; integral component of membrane	Apoptotic signaling pathway; cell surface receptor signaling pathway; cerebellum development; dendrite development; negative regulation of gene expression; negative regulation of smoothened signaling pathway; negative thymic T cell selection; positive regulation of alpha-beta T cell proliferation; positive regulation of calcium-mediated signaling; positive regulation of cell-cell adhesion mediate…
NM_206904.1	CD3E	Gallus gallus CD3e molecule, epsilon (CD3-TCR complex) (CD3E), mRNA	1.58622	Alpha-beta T cell receptor complex; integral component of membrane	Cell surface receptor signaling pathway
NM_204921.1	CD5	Gallus gallus CD5 molecule (CD5), mRNA	1.87975	Integral component of membrane	Uncharacterized
XM_015286126.1	CD6	PREDICTED: Gallus gallus CD6 molecule (CD6), transcript variant X1, mRNA	1.58032	External side of plasma membrane; extracellular matrix; immunological synapse; integral component of membrane; intrinsic component of plasma membrane; T cell receptor complex	Acute inflammatory response to antigenic stimulus; heterophilic cell-cell adhesion via plasma membrane cell adhesion molecules; immunological synapse formation ; lipopolysaccharide-mediated signaling pathway; positive regulation of cytokine production involved in inflammatory response; positive regulation of T cell proliferation
XM_015299326.1	CDC27	PREDICTED: Gallus gallus cell division cycle 27 (CDC27), transcript variant X1, mRNA	-1.30789	Uncharacterized	Uncharacterized
XM_015292671.1	CDH15	PREDICTED: Gallus gallus cadherin 15, type 1, M-cadherin (myotubule) (CDH15), mRNA	-1.43143	Catenin complex; caveola; cell-cell adherens junction; cell surface; cytosol; Golgi apparatus; integral component of membrane; neuromuscular junction; plasma membrane	Adherens junction organization; calcium-dependent cell-cell adhesion via plasma membrane cell adhesion molecules; cell-cell adhesion; cell-cell adhesion mediated by cadherin; cell-cell junction assembly; cell morphogenesis; homophilic cell adhesion via plasma membrane adhesion molecules
XM_015286678.1	CDKN1C	PREDICTED: Gallus gallus uncharacterized LOC101751827 (LOC101751827), mRNA	2.93072	Uncharacterized	Uncharacterized
XM_015292038.1	cemip	PREDICTED: Gallus gallus cell migration inducing protein, hyaluronan binding (CEMIP), transcript variant X2, mRNA	3.54334	Clathrin-coated endocytic vesicle; clathrin-coated vesicle membrane; endoplasmic reticulum; plasma membrane	Hyaluronan catabolic process; positive regulation of cell migration; positive regulation of peptidyl-threonine phosphorylation; positive regulation of protein kinase C activity; positive regulation of protein targeting to membrane; positive regulation of release of sequestered calcium ion into cytosol; sensory perception of sound
XM_015292039.1	cemip	PREDICTED: Gallus gallus cell migration inducing protein, hyaluronan binding (CEMIP), transcript variant X3, mRNA	3.52633	Uncharacterized	Uncharacterized
XM_004943834.2	cemip	PREDICTED: Gallus gallus cell migration inducing protein, hyaluronan binding (CEMIP), transcript variant X1, mRNA	3.44874	Clathrin-coated endocytic vesicle; clathrin-coated vesicle membrane; endoplasmic reticulum; plasma membrane	Hyaluronan catabolic process; positive regulation of cell migration; positive regulation of peptidyl-threonine phosphorylation; positive regulation of protein kinase C activity; positive regulation of protein targeting to membrane; positive regulation of release of sequestered calcium ion into cytosol; sensory perception of sound
XR_001470050.1	CEP164	PREDICTED: Gallus gallus centrosomal protein 164kDa (CEP164), transcript variant X7, misc_RNA	1.51758	Uncharacterized	Uncharacterized
XR_001470046.1	CEP164	PREDICTED: Gallus gallus centrosomal protein 164kDa (CEP164), transcript variant X3, misc_RNA	1.44144	Uncharacterized	Uncharacterized
XM_015276941.1	CEP63	PREDICTED: Gallus gallus centrosomal protein 63kDa (CEP63), transcript variant X3, mRNA	1.57212	Uncharacterized	Uncharacterized
XM_419377.5	CHGB	PREDICTED: Gallus gallus chromogranin B (secretogranin 1) (CHGB), transcript variant X2, mRNA	3.0744	Uncharacterized	Uncharacterized
XM_004935278.2	CHGB	PREDICTED: Gallus gallus chromogranin B (secretogranin 1) (CHGB), transcript variant X1, mRNA	3.00308	Uncharacterized	Uncharacterized
NM_001006306.2	CHMP7	Gallus gallus charged multivesicular body protein 7 (CHMP7), mRNA	-1.38639	Chromatin; cytosol; ESCRT III complex; nuclear envelope	Exit from mitosis; late endosome to vacuole transport; midbody abscission; mitotic metaphase plate congression; nuclear envelope reassembly; protein localization to chromatin
XM_015287036.1	CHRM4	PREDICTED: Gallus gallus cholinergic receptor, muscarinic 4 (CHRM4), transcript variant X2, mRNA	3.98832	Uncharacterized	Uncharacterized
XM_015287038.1	CHRM4	PREDICTED: Gallus gallus cholinergic receptor, muscarinic 4 (CHRM4), transcript variant X4, mRNA	3.78098	Uncharacterized	Uncharacterized
XM_015287035.1	CHRM4	PREDICTED: Gallus gallus cholinergic receptor, muscarinic 4 (CHRM4), transcript variant X1, mRNA	3.71589	Uncharacterized	Uncharacterized
XM_004944602.2	CHST13	PREDICTED: Gallus gallus carbohydrate (chondroitin 4) sulfotransferase 13 (CHST13), transcript variant X2, mRNA	2.22863	Golgi membrane; integral component of membrane	Carbohydrate biosynthetic process; chondroitin sulfate biosynthetic process
XM_004939813.2	CHST9	PREDICTED: Gallus gallus carbohydrate (N-acetylgalactosamine 4-0) sulfotransferase 9 (CHST9), transcript variant X1, mRNA	1.92177	Golgi membrane; integral component of membrane	Carbohydrate biosynthetic process; sulfur compound metabolic process
XM_419173.5	CHST9	PREDICTED: Gallus gallus carbohydrate (N-acetylgalactosamine 4-0) sulfotransferase 9 (CHST9), transcript variant X2, mRNA	1.90255	Golgi membrane; integral component of membrane	Carbohydrate biosynthetic process; sulfur compound metabolic process
XM_015278002.1	CHST9	PREDICTED: Gallus gallus carbohydrate (N-acetylgalactosamine 4-0) sulfotransferase 9 (CHST9), transcript variant X4, mRNA	1.86092	Golgi membrane; integral component of membrane	Carbohydrate biosynthetic process; sulfur compound metabolic process
XM_413966.5	CHSY3	PREDICTED: Gallus gallus chondroitin sulfate synthase 3 (CHSY3), mRNA	1.58052	Uncharacterized	Uncharacterized
NM_001012524.2	CLK3	Gallus gallus CDC-like kinase 3 (CLK3), mRNA	-1.48111	Intermediate filament cytoskeleton; nucleoplasm	Protein autophosphorylation; regulation of RNA splicing
XM_015278800.1	CLK3	PREDICTED: Gallus gallus CDC-like kinase 3 (CLK3), transcript variant X2, mRNA	-1.48967	Uncharacterized	Uncharacterized
XM_015278799.1	CLK3	PREDICTED: Gallus gallus CDC-like kinase 3 (CLK3), transcript variant X1, mRNA	-1.51297	Intermediate filament cytoskeleton; nucleoplasm	Protein autophosphorylation; regulation of RNA splicing
NM_001197050.1	CLSTN1	Gallus gallus calsyntenin 1 (CLSTN1), mRNA	-1.66464	Integral component of membrane	Homophilic cell adhesion via plasma membrane adhesion molecules
XM_004945478.2	CLTCL1	PREDICTED: Gallus gallus clathrin, heavy chain-like 1 (CLTCL1), transcript variant X4, mRNA	-1.41595	Clathrin coat of coated pit; clathrin coat of trans-Golgi network vesicle; clathrin complex	Clathrin coat assembly; intracellular protein transport; vesicle-mediated transport
XM_015275700.1	CLTCL1	PREDICTED: Gallus gallus clathrin, heavy chain-like 1 (CLTCL1), transcript variant X7, mRNA	-1.41826	Uncharacterized	Uncharacterized
XM_015275697.1	CLTCL1	PREDICTED: Gallus gallus clathrin, heavy chain-like 1 (CLTCL1), transcript variant X3, mRNA	-1.44957	Uncharacterized	Uncharacterized
XM_015275695.1	CLTCL1	PREDICTED: Gallus gallus clathrin, heavy chain-like 1 (CLTCL1), transcript variant X1, mRNA	-1.46516	Uncharacterized	Uncharacterized
XM_015275696.1	CLTCL1	PREDICTED: Gallus gallus clathrin, heavy chain-like 1 (CLTCL1), transcript variant X2, mRNA	-1.46874	Uncharacterized	Uncharacterized
XM_415920.5	CLUH	PREDICTED: Gallus gallus clustered mitochondria (cluA/CLU1) homolog (CLUH), transcript variant X2, mRNA	-1.34336	Cytoplasm	Intracellular distribution of mitochondria
NM_001031564.1	CMPK1	Gallus gallus cytidine monophosphate (UMP-CMP) kinase 1, cytosolic (CMPK1), mRNA	1.54606	Cytoplasm; nucleus	de novo' pyrimidine nucleobase biosynthetic process; nucleoside diphosphate phosphorylation; nucleoside triphosphate biosynthetic process; pyrimidine nucleotide biosynthetic process
XM_004942813.2	COBLL1	PREDICTED: Gallus gallus cordon-bleu WH2 repeat protein-like 1 (COBLL1), transcript variant X1, mRNA	-1.54507	Uncharacterized	Uncharacterized
XM_015289731.1	COBLL1	PREDICTED: Gallus gallus cordon-bleu WH2 repeat protein-like 1 (COBLL1), transcript variant X4, mRNA	-1.54643	Uncharacterized	Uncharacterized
XM_015289735.1	COBLL1	PREDICTED: Gallus gallus cordon-bleu WH2 repeat protein-like 1 (COBLL1), transcript variant X8, mRNA	-1.55381	Uncharacterized	Uncharacterized
XM_015289736.1	COBLL1	PREDICTED: Gallus gallus cordon-bleu WH2 repeat protein-like 1 (COBLL1), transcript variant X9, mRNA	-1.65108	Uncharacterized	Uncharacterized
XM_422028.4	COBLL1	PREDICTED: Gallus gallus cordon-bleu WH2 repeat protein-like 1 (COBLL1), transcript variant X3, mRNA	-1.65667	Uncharacterized	Uncharacterized
XM_015273228.1	COL1A1	PREDICTED: Gallus gallus collagen, type I, alpha 1 (COL1A1), mRNA	2.1424	Uncharacterized	Uncharacterized
NM_001293134.1	COL8A1	Gallus gallus collagen, type VIII, alpha 1 (COL8A1), mRNA	2.04819	Uncharacterized	Uncharacterized
XM_004938241.2	COL8A1	PREDICTED: Gallus gallus collagen, type VIII, alpha 1 (COL8A1), transcript variant X2, mRNA	2.02806	Collagen trimer; extracellular matrix; extracellular space	Camera-type eye morphogenesis; endodermal cell differentiation; epithelial cell proliferation; extracellular matrix organization; positive regulation of cell-substrate adhesion
XM_015296025.1	COL8A1	PREDICTED: Gallus gallus collagen, type VIII, alpha 1 (COL8A1), transcript variant X1, mRNA	2.00538	Collagen trimer; extracellular matrix; extracellular space	Camera-type eye morphogenesis; endodermal cell differentiation; epithelial cell proliferation; extracellular matrix organization; positive regulation of cell-substrate adhesion
XM_015297640.1	COL9A2	PREDICTED: Gallus gallus collagen, type IX, alpha 2 (COL9A2), transcript variant X1, mRNA	2.21149	Uncharacterized	Uncharacterized
NM_001039599.1	COLEC12	Gallus gallus collectin sub-family member 12 (COLEC12), mRNA	2.03807	Collagen trimer; extracellular matrix; extracellular space; integral component of membrane	Uncharacterized
XM_015300133.1	COMP	PREDICTED: Gallus gallus cartilage oligomeric matrix protein (COMP), transcript variant X2, mRNA	3.12832	Extracellular space	Cell adhesion; growth plate cartilage development
XM_015300132.1	COMP	PREDICTED: Gallus gallus cartilage oligomeric matrix protein (COMP), transcript variant X1, mRNA	2.96259	Extracellular space	Cell adhesion; growth plate cartilage development
XM_418238.5	COMP	PREDICTED: Gallus gallus cartilage oligomeric matrix protein (COMP), transcript variant X4, mRNA	2.92945	Extracellular space	Cell adhesion; growth plate cartilage development
NM_001006447.1	COPS4	Gallus gallus COP9 signalosome subunit 4 (COPS4), mRNA	-1.37959	COP9 signalosome; cytosol	Proteolysis
XM_419824.5	COQ3	PREDICTED: Gallus gallus coenzyme Q3 methyltransferase (COQ3), transcript variant X2, mRNA	-1.87107	Uncharacterized	Uncharacterized
NM_001198605.1	COQ9	Gallus gallus coenzyme Q9 (COQ9), mRNA	-2.42361	Mitochondrial inner membrane	Mitochondrial electron transport, NADH to ubiquinone; ubiquinone biosynthetic process
XM_004944878.2	CPEB4	PREDICTED: Gallus gallus cytoplasmic polyadenylation element binding protein 4 (CPEB4), transcript variant X2, mRNA	-1.35745	Uncharacterized	Uncharacterized
XM_424990.5	CREB3	PREDICTED: Gallus gallus cAMP responsive element binding protein 3 (CREB3), mRNA	1.4385	Cytosol; endoplasmic reticulum; nucleus	Negative regulation of endoplasmic reticulum stress-induced intrinsic apoptotic signaling pathway; positive regulation of monocyte chemotaxis; positive regulation of transcription from RNA polymerase II promoter involved in unfolded protein response
XM_004937877.2	CREB3L2	PREDICTED: Gallus gallus cAMP responsive element binding protein 3-like 2 (CREB3L2), transcript variant X2, mRNA	1.58247	Uncharacterized	Uncharacterized
XM_015281046.1	crhr2	PREDICTED: Gallus gallus corticotropin releasing hormone receptor 2 (CRHR2), transcript variant X2, mRNA	-1.76542	Uncharacterized	Uncharacterized
XM_015281045.1	crhr2	PREDICTED: Gallus gallus corticotropin releasing hormone receptor 2 (CRHR2), transcript variant X1, mRNA	-1.77631	Uncharacterized	Uncharacterized
NM_001079719.2	CRLF3	Gallus gallus cytokine receptor-like factor 3 (CRLF3), mRNA	1.49799	Uncharacterized	Uncharacterized
NM_001199394.1	CST7	Gallus gallus cystatin F (leukocystatin) (CST7), mRNA	2.18868	Uncharacterized	Uncharacterized
XM_015278275.1	CSTF2	PREDICTED: Gallus gallus cleavage stimulation factor, 3' pre-RNA, subunit 2, 64kDa (CSTF2), transcript variant X2, mRNA	1.30958	Uncharacterized	Uncharacterized
NM_001031345.1	CTSS	Gallus gallus cathepsin S (CTSS), mRNA	2.45082	Uncharacterized	Uncharacterized
XM_015299028.1	CTTNBP2NL	PREDICTED: Gallus gallus CTTNBP2 N-terminal like (CTTNBP2NL), transcript variant X2, mRNA	-1.588	Uncharacterized	Uncharacterized
XM_015291172.1	CYP2J22	PREDICTED: Gallus gallus cytochrome P450, family 2, subfamily J, polypeptide 2-like 2 (CYP2J2L2), transcript variant X1, mRNA	1.62118	Uncharacterized	Uncharacterized
XM_015291173.1	CYP2J22	PREDICTED: Gallus gallus cytochrome P450, family 2, subfamily J, polypeptide 2-like 2 (CYP2J2L2), transcript variant X2, mRNA	1.62092	Uncharacterized	Uncharacterized
XM_015291174.1	CYP2J22	PREDICTED: Gallus gallus cytochrome P450, family 2, subfamily J, polypeptide 2-like 2 (CYP2J2L2), transcript variant X3, mRNA	1.59677	Integral component of membrane	Uncharacterized
XM_015291175.1	CYP2J22	PREDICTED: Gallus gallus cytochrome P450, family 2, subfamily J, polypeptide 2-like 2 (CYP2J2L2), transcript variant X4, mRNA	1.57459	Integral component of membrane	Uncharacterized
XM_015291176.1	CYP2J22	PREDICTED: Gallus gallus cytochrome P450, family 2, subfamily J, polypeptide 2-like 2 (CYP2J2L2), transcript variant X5, mRNA	1.55803	Integral component of membrane	Uncharacterized
XM_422509.5	CYP2J23	PREDICTED: Gallus gallus cytochrome P450, family 2, subfamily J, polypeptide 2-like 3 (CYP2J2L3), mRNA	1.53364	Uncharacterized	Uncharacterized
XM_004945305.2	CYTH3	PREDICTED: Gallus gallus cytohesin 3 (CYTH3), transcript variant X1, mRNA	-1.35612	Uncharacterized	Uncharacterized
XM_004945307.2	CYTH3	PREDICTED: Gallus gallus cytohesin 3 (CYTH3), transcript variant X3, mRNA	-1.3583	Uncharacterized	Uncharacterized
NM_001030643.2	DAGLB	Gallus gallus diacylglycerol lipase, beta (DAGLB), mRNA	-1.63964	Uncharacterized	Lipid metabolic process
XM_015294231.1	DAGLB	PREDICTED: Gallus gallus diacylglycerol lipase, beta (DAGLB), transcript variant X1, mRNA	-1.67444	Uncharacterized	Lipid metabolic process
NM_001030747.2	DCN	Gallus gallus decorin (DCN), mRNA	2.25113	Extracellular region	Uncharacterized
XM_015284573.1	DDO	PREDICTED: Gallus gallus D-aspartate oxidase (DDO), transcript variant X2, mRNA	-2.83891	Cytosol	Aspartate catabolic process; aspartate metabolic process; D-amino acid catabolic process; D-amino acid metabolic process; grooming behavior; hormone metabolic process; insemination
XM_015284575.1	DDO	PREDICTED: Gallus gallus D-aspartate oxidase (DDO), transcript variant X3, mRNA	-2.92209	Cytosol	Aspartate catabolic process; aspartate metabolic process; D-amino acid catabolic process; D-amino acid metabolic process; grooming behavior; hormone metabolic process; insemination
XM_015275868.1	DEK	PREDICTED: Gallus gallus DEK proto-oncogene (DEK), transcript variant X4, mRNA	-2.5011	Uncharacterized	Uncharacterized
XM_015275871.1	DEK	PREDICTED: Gallus gallus DEK proto-oncogene (DEK), transcript variant X7, mRNA	-2.66419	Uncharacterized	Uncharacterized
XM_015295984.1	DERL2	PREDICTED: Gallus gallus Der1-like domain family, member 2 (DERL2), mRNA	1.34691	Early endosome; integral component of endoplasmic reticulum membrane; late endosome; signal recognition particle; signal recognition particle receptor complex	Endoplasmic reticulum unfolded protein response; negative regulation of retrograde protein transport, ER to cytosol; positive regulation of cell growth; positive regulation of cell proliferation; retrograde protein transport, ER to cytosol; ubiquitin-dependent ERAD pathway
XM_015281448.1	DFNA5	PREDICTED: Gallus gallus deafness, autosomal dominant 5 (DFNA5), transcript variant X4, mRNA	1.57528	Uncharacterized	Uncharacterized
XM_015281446.1	DFNA5	PREDICTED: Gallus gallus deafness, autosomal dominant 5 (DFNA5), transcript variant X2, mRNA	1.50297	Cytosol; plasma membrane	Cellular response to tumor necrosis factor; cellular response to virus; inner ear receptor cell differentiation; necrotic cell death; negative regulation of cell proliferation; positive regulation of intrinsic apoptotic signaling pathway; positive regulation of MAPK cascade; pyroptosis
NM_001006361.1	DFNA5	Gallus gallus deafness, autosomal dominant 5 (DFNA5), mRNA	1.48739	Uncharacterized	Uncharacterized
NM_001006131.2	DHODH	Gallus gallus dihydroorotate dehydrogenase (quinone) (DHODH), mRNA	1.68978	Mitochondrial inner membrane; mitochondrion; plasma membrane	de novo' pyrimidine nucleobase biosynthetic process; 'de novo' UMP biosynthetic process; pyrimidine ribonucleotide biosynthetic process
XM_004949723.2	DIP2B	PREDICTED: Gallus gallus DIP2 disco-interacting protein 2 homolog B (Drosophila) (DIP2B), transcript variant X1, mRNA	1.42871	Cytoplasm; nucleus	Uncharacterized
XM_004949722.2	DIP2B	PREDICTED: Gallus gallus DIP2 disco-interacting protein 2 homolog B (Drosophila) (DIP2B), transcript variant X3, mRNA	1.41889	Uncharacterized	Uncharacterized
XM_004946855.2	DLGAP4	PREDICTED: Gallus gallus discs, large (Drosophila) homolog-associated protein 4 (DLGAP4), transcript variant X1, mRNA	1.70398	Uncharacterized	Uncharacterized
XM_004946854.2	DLGAP4	PREDICTED: Gallus gallus discs, large (Drosophila) homolog-associated protein 4 (DLGAP4), transcript variant X2, mRNA	1.69506	Uncharacterized	Uncharacterized
XM_015296293.1	DLGAP4	PREDICTED: Gallus gallus discs, large (Drosophila) homolog-associated protein 4 (DLGAP4), transcript variant X8, mRNA	1.6746	Uncharacterized	Signaling
XM_417306.5	DLGAP4	PREDICTED: Gallus gallus discs, large (Drosophila) homolog-associated protein 4 (DLGAP4), transcript variant X4, mRNA	1.67023	Uncharacterized	Uncharacterized
XM_015282022.1	DNAJC1	PREDICTED: Gallus gallus DnaJ (Hsp40) homolog, subfamily C, member 1 (DNAJC1), mRNA	-1.34023	Endoplasmic reticulum; integral component of membrane; nucleus; plasma membrane	Protein folding; regulation of protein secretion; regulation of translation
XM_015296940.1	DNAJC16	PREDICTED: Gallus gallus DnaJ (Hsp40) homolog, subfamily C, member 16 (DNAJC16), transcript variant X1, mRNA	-1.49189	Uncharacterized	Uncharacterized
XM_425006.5	DNAJC21	PREDICTED: Gallus gallus DnaJ (Hsp40) homolog, subfamily C, member 21 (DNAJC21), transcript variant X1, mRNA	-1.5193	Uncharacterized	Uncharacterized
XM_004937545.2	DOCK4	PREDICTED: Gallus gallus dedicator of cytokinesis 4 (DOCK4), transcript variant X2, mRNA	1.49496	Uncharacterized	Uncharacterized
XM_004937546.2	DOCK4	PREDICTED: Gallus gallus dedicator of cytokinesis 4 (DOCK4), transcript variant X3, mRNA	1.47231	Uncharacterized	Uncharacterized
XM_015280148.1	DOCK8	PREDICTED: Gallus gallus dedicator of cytokinesis 8 (DOCK8), transcript variant X3, mRNA	2.35613	Uncharacterized	Uncharacterized
XM_015292250.1	DPP8	PREDICTED: Gallus gallus dipeptidyl-peptidase 8 (DPP8), transcript variant X2, mRNA	-1.96897	Cytosol	Uncharacterized
XM_015279088.1	DUOXA1	PREDICTED: Gallus gallus dual oxidase maturation factor 1 (DUOXA1), transcript variant X2, mRNA	-1.88665	Uncharacterized	Uncharacterized
XM_015279089.1	DUOXA1	PREDICTED: Gallus gallus dual oxidase maturation factor 1 (DUOXA1), transcript variant X3, mRNA	-2.04529	Uncharacterized	Uncharacterized
XM_015292745.1	DUSP7	PREDICTED: Gallus gallus dual specificity phosphatase 7 (DUSP7), transcript variant X1, mRNA	1.51809	Uncharacterized	Uncharacterized
XM_015278336.1	EDA	PREDICTED: Gallus gallus ectodysplasin A (EDA), transcript variant X3, mRNA	-1.38299	Uncharacterized	Uncharacterized
NM_204119.1	EDNRA	Gallus gallus endothelin receptor type A (EDNRA), mRNA	1.8162	Integral component of membrane	Adenylate cyclase-inhibiting G protein-coupled receptor signaling pathway; artery smooth muscle contraction; branching involved in blood vessel morphogenesis; enteric nervous system development; head development; heart development; neural crest cell development; regulation of blood pressure; regulation of glucose transmembrane transport; respiratory gaseous exchange; response to hypoxia
XM_015278046.1	EEF1AKMT1	PREDICTED: Gallus gallus N-6 adenine-specific DNA methyltransferase 2 (putative) (N6AMT2), transcript variant X1, mRNA	-1.59953	Cytoplasm	Peptidyl-lysine methylation
NM_001006277.1	EEF1AKMT1	Gallus gallus N-6 adenine-specific DNA methyltransferase 2 (putative) (N6AMT2), mRNA	-1.65639	Cytoplasm	Peptidyl-lysine methylation
XM_418815.4	EIF1B	PREDICTED: Gallus gallus eukaryotic translation initiation factor 1B (EIF1B), mRNA	-1.53509	Eukaryotic 43S preinitiation complex	Uncharacterized
XM_015291651.1	EIF5A2	PREDICTED: Gallus gallus eukaryotic translation initiation factor 5A2 (EIF5A2), transcript variant X1, mRNA	1.47589	Endoplasmic reticulum membrane; nuclear pore	MRNA transport; positive regulation of cell proliferation; positive regulation of translational elongation; positive regulation of translational termination; protein transport; translational frameshifting
NM_001030749.1	ELK3	Gallus gallus ELK3, ETS-domain protein (SRF accessory protein 2) (ELK3), mRNA	1.43635	Mitochondrion; nucleoplasm; nucleus	Angiogenesis; cell differentiation; regulation of transcription by RNA polymerase II; wound healing
NM_001256801.1	ELMO3	Gallus gallus engulfment and cell motility 3 (ELMO3), mRNA	-1.59337	Uncharacterized	Cell migration
XM_015285012.1	EMILIN1	PREDICTED: Gallus gallus EMILIN-1-like (LOC100858014), mRNA	-1.40337	Uncharacterized	Uncharacterized
XM_015293201.1	ENO2	PREDICTED: Gallus gallus enolase 2 (gamma, neuronal) (ENO2), transcript variant X1, mRNA	4.65994	Uncharacterized	Uncharacterized
NM_204876.1	ENO2	Gallus gallus enolase 2 (gamma, neuronal) (ENO2), mRNA	4.38976	Cytosol; phosphopyruvate hydratase complex	Gluconeogenesis; glycolytic process
NM_204954.2	ENTPD2	Gallus gallus ectonucleoside triphosphate diphosphohydrolase 2 (ENTPD2), mRNA	-2.66221	Basement membrane; integral component of membrane; plasma membrane	G protein-coupled receptor signaling pathway; platelet activation; purine ribonucleoside diphosphate catabolic process
XM_004947562.2	ENTPD4	PREDICTED: Gallus gallus ectonucleoside triphosphate diphosphohydrolase 4 (ENTPD4), transcript variant X1, mRNA	-1.30958	Integral component of autophagosome membrane; integral component of Golgi membrane	UDP catabolic process
NM_001305234.1	ENTPD6	Gallus gallus ectonucleoside triphosphate diphosphohydrolase 6 (putative) (ENTPD6), mRNA	-1.88666	Uncharacterized	Uncharacterized
XM_015295518.1	EPN3	PREDICTED: Gallus gallus epsin 3 (EPN3), transcript variant X3, mRNA	-1.47878	Uncharacterized	Uncharacterized
XM_015295519.1	EPN3	PREDICTED: Gallus gallus epsin 3 (EPN3), transcript variant X4, mRNA	-1.51032	Uncharacterized	Uncharacterized
NM_001044661.1	ERBB2	Gallus gallus v-erb-b2 avian erythroblastic leukemia viral oncogene homolog 2 (ERBB2), mRNA	-1.47649	Integral component of membrane	Transmembrane receptor protein tyrosine kinase signaling pathway
XM_015287471.1	EVL	PREDICTED: Gallus gallus Enah/Vasp-like (EVL), transcript variant X1, mRNA	1.66091	Uncharacterized	Uncharacterized
XM_015287473.1	EVL	PREDICTED: Gallus gallus Enah/Vasp-like (EVL), transcript variant X3, mRNA	1.62956	Uncharacterized	Uncharacterized
XM_425994.5	EVX1	PREDICTED: Gallus gallus even-skipped homeobox 1 (EVX1), mRNA	-2.85639	Nucleoplasm	Embryo development ending in birth or egg hatching; positive regulation of transcription by RNA polymerase II]; regulation of transcription from RNA polymerase II promoter involved in ventral spinal cord interneuron specification
NM_001277473.1	FAH	Gallus gallus fumarylacetoacetate hydrolase (fumarylacetoacetase) (FAH), mRNA	2.39871	Uncharacterized	Uncharacterized
XM_004942631.2	FAM117B	PREDICTED: Gallus gallus family with sequence similarity 117, member B (FAM117B), transcript variant X2, mRNA	1.6098	Uncharacterized	Uncharacterized
XM_015282463.1	FAM210A	PREDICTED: Gallus gallus family with sequence similarity 210, member A (FAM210A), transcript variant X1, mRNA	-1.34183	Cytoplasm; integral component of membrane; mitochondrion	Uncharacterized
XM_015282464.1	FAM210A	PREDICTED: Gallus gallus family with sequence similarity 210, member A (FAM210A), transcript variant X2, mRNA	-1.35792	Cytoplasm; integral component of membrane; mitochondrion	Uncharacterized
NM_001012593.2	fam21a	Gallus gallus family with sequence similarity 21, member A (FAM21A), mRNA	1.30458	WASH complex	Uncharacterized
XM_418266.4	FAM32A	PREDICTED: Gallus gallus family with sequence similarity 32, member A (FAM32A), mRNA	1.38173	Nucleolus	Uncharacterized
XM_015285869.1	FAM53A	PREDICTED: Gallus gallus family with sequence similarity 53, member A (FAM53A), transcript variant X1, mRNA	-1.31657	Nucleus	Protein import into nucleus
XM_015283718.1	FAM98A	PREDICTED: Gallus gallus family with sequence similarity 98, member A (FAM98A), transcript variant X1, mRNA	-1.55756	tRNA-splicing ligase complex	Lysosome localization; positive regulation of cell proliferation; positive regulation of gene expression; positive regulation of ruffle assembly
XM_015289892.1	FBLN1	PREDICTED: Gallus gallus fibulin 1 (FBLN1), transcript variant X1, mRNA	14.2449	Extracellular region	Extracellular matrix organization
NM_204165.1	FBLN1	Gallus gallus fibulin 1 (FBLN1), mRNA	4.91181	Extracellular region	Extracellular matrix organization
XM_015289893.1	FBLN1	PREDICTED: Gallus gallus fibulin 1 (FBLN1), transcript variant X2, mRNA	4.64988	Uncharacterized	Uncharacterized
XM_004940360.2	FBXL4	PREDICTED: Gallus gallus F-box and leucine-rich repeat protein 4 (FBXL4), transcript variant X1, mRNA	-1.84936	Mitochondrial intermembrane space; nuclear speck; SCF ubiquitin ligase complex	Protein ubiquitination; SCF-dependent proteasomal ubiquitin-dependent protein catabolic process; ubiquitin-dependent protein catabolic process
XR_001466078.1	FBXL4	PREDICTED: Gallus gallus F-box and leucine-rich repeat protein 4 (FBXL4), transcript variant X4, misc_RNA	-1.8731	Uncharacterized	Uncharacterized
XM_015297213.1	FBXO6	PREDICTED: Gallus gallus F-box protein 6 (FBXO6), transcript variant X4, mRNA	1.37031	Uncharacterized	Uncharacterized
XM_015284833.1	FBXO9	PREDICTED: Gallus gallus F-box protein 9 (FBXO9), transcript variant X1, mRNA	-1.74988	Uncharacterized	Uncharacterized
NM_001098611.1	FCER1G	Gallus gallus Fc fragment of IgE, high affinity I, receptor for; gamma polypeptide (FCER1G), mRNA	2.54359	Integral component of membrane	Cell surface receptor signaling pathway
XM_015280818.1	FEM1C	PREDICTED: Gallus gallus fem-1 homolog c (C. elegans) (FEM1C), transcript variant X4, mRNA	-1.57581	Cytosol; nucleoplasm	Uncharacterized
XM_015278209.1	FGF13	PREDICTED: Gallus gallus fibroblast growth factor 13 (FGF13), transcript variant X3, mRNA	-1.39992	Uncharacterized	Uncharacterized
XM_015278207.1	FGF13	PREDICTED: Gallus gallus fibroblast growth factor 13 (FGF13), transcript variant X2, mRNA	-1.43321	Cytosol; dendrite; extracellular region; filopodium; growth cone; intercalated disc; lateral plasma membrane; microtubule; nucleus	Cerebral cortex cell migration; hippocampus development; learning; memory; microtubule polymerization; negative regulation of microtubule depolymerization; protein localization to plasma membrane; regulation of cardiac muscle cell action potential involved in regulation of contraction; sodium ion transport
XM_015278206.1	FGF13	PREDICTED: Gallus gallus fibroblast growth factor 13 (FGF13), transcript variant X1, mRNA	-1.44525	Uncharacterized	Uncharacterized
NM_001001743.1	FGF13	Gallus gallus fibroblast growth factor 13 (FGF13), mRNA	-1.53247	Extracellular region	Uncharacterized
NM_001044650.1	FGF16	Gallus gallus fibroblast growth factor 16 (FGF16), mRNA	-2.68962	Extracellular region	Fibroblast growth factor receptor signaling pathway; positive regulation of endothelial cell chemotaxis to fibroblast growth factor
XM_015284614.1	FHL5	PREDICTED: Gallus gallus four and a half LIM domains 5 (FHL5), transcript variant X3, mRNA	1.3846	Nucleus; Z disc	Positive regulation of transcription by RNA polymerase II]
XM_004945778.2	FKBP15	PREDICTED: Gallus gallus FK506 binding protein 15, 133kDa (FKBP15), transcript variant X3, mRNA	1.53974	Uncharacterized	Uncharacterized
XM_015289132.1	FN1	PREDICTED: Gallus gallus fibronectin 1 (FN1), transcript variant X4, mRNA	2.9738	Uncharacterized	Uncharacterized
XM_015289133.1	FN1	PREDICTED: Gallus gallus fibronectin 1 (FN1), transcript variant X5, mRNA	2.85174	Uncharacterized	Uncharacterized
XM_015289131.1	FN1	PREDICTED: Gallus gallus fibronectin 1 (FN1), transcript variant X3, mRNA	2.80332	Uncharacterized	Uncharacterized
XM_015289129.1	FN1	PREDICTED: Gallus gallus fibronectin 1 (FN1), transcript variant X2, mRNA	2.74028	Uncharacterized	Uncharacterized
NM_001198712.1	FN1	Gallus gallus fibronectin 1 (FN1), mRNA	2.67699	Apical plasma membrane; basal part of cell; basement membrane; cell; cell surface; collagen-containing extracellular matrix; cytoplasm; endoplasmic reticulum-Golgi intermediate compartment; extracellular exosome; extracellular space; fibrinogen complex; interstitial matrix; perinuclear region of cytoplasm; plasma membrane; supramolecular fiber	Apical protein localization; axis elongation involved in somitogenesis; calcium-independent cell-matrix adhesion; cell adhesion; cell migration involved in heart formation; cell proliferation; cell-substrate adhesion; endodermal cell differentiation; focal adhesion assembly; integrin activation; interaction with other organism via secreted substance involved in symbiotic interaction; interaction …
XM_015297864.1	FNDC5	PREDICTED: Gallus gallus fibronectin type III domain containing 5 (FNDC5), transcript variant X2, mRNA	4.24454	Uncharacterized	Uncharacterized
XM_015280910.1	folr1	PREDICTED: Gallus gallus folate receptor 1 (adult) (FOLR1), transcript variant X1, mRNA	-3.27024	Anchored component of external side of plasma membrane	Folate import across plasma membrane
XM_004948413.2	FOXP4L	PREDICTED: Gallus gallus forkhead box protein P4-like (FOXP4L), transcript variant X1, mRNA	2.72827	Nucleus	Uncharacterized
XM_417855.5	FOXRED1	PREDICTED: Gallus gallus FAD-dependent oxidoreductase domain containing 1 (FOXRED1), mRNA	-1.49656	Cytoplasm; mitochondrial respiratory chain complex I	Mitochondrial respiratory chain complex I assembly
XM_015279710.1	FPGS	PREDICTED: Gallus gallus folylpolyglutamate synthase (FPGS), transcript variant X1, mRNA	-2.04241	Uncharacterized	Uncharacterized
XM_004943818.2	FSD2	PREDICTED: Gallus gallus fibronectin type III and SPRY domain containing 2 (FSD2), transcript variant X1, mRNA	-2.31249	Uncharacterized	Uncharacterized
XM_004943819.2	FSD2	PREDICTED: Gallus gallus fibronectin type III and SPRY domain containing 2 (FSD2), transcript variant X2, mRNA	-2.31693	Uncharacterized	Uncharacterized
XM_015290830.1	FUBP1	PREDICTED: Gallus gallus far upstream element (FUSE) binding protein 1 (FUBP1), transcript variant X11, mRNA	1.50696	Uncharacterized	Uncharacterized
XR_001467824.1	FUBP1	PREDICTED: Gallus gallus far upstream element (FUSE) binding protein 1 (FUBP1), transcript variant X9, misc_RNA	-1.54917	Uncharacterized	Uncharacterized
XM_015287005.1	FUT8	PREDICTED: Gallus gallus fucosyltransferase 8 (alpha (1,6) fucosyltransferase) (FUT8), transcript variant X6, mRNA	1.83066	Golgi cisterna membrane; integral component of membrane	Protein glycosylation in Golgi
NM_001012601.1	FXR1	Gallus gallus fragile X mental retardation, autosomal homolog 1 (FXR1), mRNA	-1.63606	Uncharacterized	Uncharacterized
XM_015291423.1	FXR1	PREDICTED: Gallus gallus fragile X mental retardation, autosomal homolog 1 (FXR1), transcript variant X4, mRNA	-1.66868	Uncharacterized	Uncharacterized
XM_015291421.1	FXR1	PREDICTED: Gallus gallus fragile X mental retardation, autosomal homolog 1 (FXR1), transcript variant X2, mRNA	-1.68139	Uncharacterized	Uncharacterized
XM_015284503.1	FYN	PREDICTED: Gallus gallus FYN oncogene related to SRC, FGR, YES (FYN), transcript variant X9, mRNA	1.72006	Uncharacterized	Uncharacterized
XM_015284502.1	FYN	PREDICTED: Gallus gallus FYN oncogene related to SRC, FGR, YES (FYN), transcript variant X8, mRNA	1.70627	Uncharacterized	Uncharacterized
XM_015284501.1	FYN	PREDICTED: Gallus gallus FYN oncogene related to SRC, FGR, YES (FYN), transcript variant X7, mRNA	1.68476	Uncharacterized	Uncharacterized
NM_001008444.1	GATA3	Gallus gallus GATA binding protein 3 (GATA3), mRNA	1.52115	Nuclear chromatin; nucleoplasm; nucleus	Anatomical structure formation involved in morphogenesis; aortic valve morphogenesis; Axon guidance; canonical Wnt signaling pathway involved in metanephric kidney development; cardiac right ventricle morphogenesis; cell fate determination; cell maturation; cellular response to BMP stimulus; cellular response to interferon-alpha; cellular response to interleukin-4; cellular response to tumor necr…
NM_001199522.1	GCHFR	Gallus gallus GTP cyclohydrolase I feedback regulator (GCHFR), mRNA	3.05016	Cytoplasm; dendrite; melanosome; nuclear membrane; nucleoplasm; nucleus	Negative regulation of biosynthetic process; negative regulation of GTP cyclohydrolase I activity
XM_015294548.1	GDE1	PREDICTED: Gallus gallus glycerophosphodiester phosphodiesterase 1 (GDE1), transcript variant X4, mRNA	-1.66823	Uncharacterized	Uncharacterized
XM_015297302.1	GFPT1	PREDICTED: Gallus gallus glutamine--fructose-6-phosphate transaminase 1 (GFPT1), transcript variant X2, mRNA	2.01958	Uncharacterized	Carbohydrate derivative biosynthetic process
NM_001030882.1	GFPT1	Gallus gallus glutamine--fructose-6-phosphate transaminase 1 (GFPT1), mRNA	1.98889	Uncharacterized	Circadian regulation of gene expression; fructose 6-phosphate metabolic process; protein N-linked glycosylation; UDP-N-acetylglucosamine metabolic process
XM_413991.5	GINS3	PREDICTED: Gallus gallus GINS complex subunit 3 (Psf3 homolog) (GINS3), transcript variant X1, mRNA	1.33748	Nucleoplasm	DNA replication
NM_204586.2	GJA1	Gallus gallus gap junction protein, alpha 1, 43kDa (GJA1), mRNA	3.81342	Apical plasma membrane; cell junction; connexin complex; integral component of membrane; intercalated disc; mitochondrion; plasma membrane	Cell-cell signaling; heart development; microtubule-based transport
XM_015298320.1	GLMP	PREDICTED: Gallus gallus glycosylated lysosomal membrane protein (GLMP), mRNA	1.61256	Uncharacterized	Uncharacterized
XM_004950819.2	GMIP	PREDICTED: Gallus gallus GEM interacting protein (GMIP), transcript variant X1, mRNA	1.81204	Uncharacterized	Uncharacterized
XM_015297370.1	GOLGA7	PREDICTED: Gallus gallus golgin A7 (GOLGA7), transcript variant X1, mRNA	1.46219	Golgi stack; intrinsic component of Golgi membrane; palmitoyltransferase complex	Golgi to plasma membrane protein transport; peptidyl-L-cysteine S-palmitoylation; protein stabilization; protein targeting to membrane
XM_015298657.1	GOLPH3L	PREDICTED: Gallus gallus golgi phosphoprotein 3-like (GOLPH3L), transcript variant X5, mRNA	-1.44243	Uncharacterized	Uncharacterized
XM_422865.5	GOLPH3L	PREDICTED: Gallus gallus golgi phosphoprotein 3-like (GOLPH3L), transcript variant X6, mRNA	-1.44817	Cytosol; Golgi cisterna; Golgi membrane; trans-Golgi network	Golgi organization; Golgi to plasma membrane protein transport; Golgi vesicle budding; retrograde vesicle-mediated transport, Golgi to endoplasmic reticulum
NM_001031062.1	GPR137B	Gallus gallus G protein-coupled receptor 137B (GPR137B), mRNA	1.992	Integral component of membrane	Uncharacterized
XM_004942729.2	GPR155	PREDICTED: Gallus gallus G protein-coupled receptor 155 (GPR155), transcript variant X4, mRNA	-2.00831	Integral component of membrane	Cognition; intracellular signal transduction; transmembrane transport
XM_015289599.1	GPR155	PREDICTED: Gallus gallus G protein-coupled receptor 155 (GPR155), transcript variant X5, mRNA	-2.04463	Integral component of membrane	Cognition; intracellular signal transduction; transmembrane transport
XM_015289598.1	GPR155	PREDICTED: Gallus gallus G protein-coupled receptor 155 (GPR155), transcript variant X2, mRNA	-2.06501	Integral component of membrane	Cognition; intracellular signal transduction; transmembrane transport
XM_003642028.3	GPR27	PREDICTED: Gallus gallus G protein-coupled receptor 27 (GPR27), mRNA	1.97326	Uncharacterized	Uncharacterized
XM_015276603.1	GPRIN3	PREDICTED: Gallus gallus GPRIN family member 3 (GPRIN3), transcript variant X2, mRNA	1.67984	Uncharacterized	Uncharacterized
XM_015276602.1	GPRIN3	PREDICTED: Gallus gallus GPRIN family member 3 (GPRIN3), transcript variant X1, mRNA	1.62557	Uncharacterized	Uncharacterized
XM_015276604.1	GPRIN3	PREDICTED: Gallus gallus GPRIN family member 3 (GPRIN3), transcript variant X3, mRNA	1.5986	Uncharacterized	Uncharacterized
NM_001277553.1	GRAP	Gallus gallus GRB2-related adaptor protein (GRAP), mRNA	1.76735	Uncharacterized	Uncharacterized
XM_004937732.2	GRAP2	PREDICTED: Gallus gallus GRB2-related adaptor protein 2 (GRAP2), transcript variant X2, mRNA	1.52078	Uncharacterized	Uncharacterized
XM_015295374.1	GRB2	PREDICTED: Gallus gallus growth factor receptor-bound protein 2 (GRB2), transcript variant X1, mRNA	1.48001	Uncharacterized	Uncharacterized
XM_015295375.1	GRB2	PREDICTED: Gallus gallus growth factor receptor-bound protein 2 (GRB2), transcript variant X2, mRNA	1.45089	Uncharacterized	Uncharacterized
XR_001467560.1	GTDC1	PREDICTED: Gallus gallus glycosyltransferase-like domain containing 1 (GTDC1), transcript variant X17, misc_RNA	-2.64828	Uncharacterized	Uncharacterized
XM_015275065.1	GYS1	PREDICTED: Gallus gallus glycogen synthase 1 (muscle) (GYS1), partial mRNA	-2.15335	Uncharacterized	Uncharacterized
NM_001007828.1	HACD3	Gallus gallus 3-hydroxyacyl-CoA dehydratase 3 (HACD3), mRNA	1.38686	Cytosol; endoplasmic reticulum; endoplasmic reticulum membrane; integral component of membrane; mitochondrion; nuclear membrane	Fatty acid elongation; I-kappaB kinase/NF-kappaB signaling; JNK cascade; positive regulation by virus of viral protein levels in host cell; positive regulation of viral genome replication; Rho protein signal transduction; sphingolipid biosynthetic process; very long-chain fatty acid biosynthetic process
XM_015290628.1	HCCS	PREDICTED: Gallus gallus holocytochrome c synthase (HCCS), transcript variant X1, mRNA	-1.40554	Mitochondrial inner membrane; mitochondrion	Cytochrome c-heme linkage
XM_420165.5	HEPH	PREDICTED: Gallus gallus hephaestin (HEPH), transcript variant X1, mRNA	2.34483	Basolateral plasma membrane; extracellular space; integral component of membrane	Cellular iron ion homeostasis; iron ion transport
NM_001030390.1	HEXA	Gallus gallus Uncharacterized protein (RP11-106M3.2), mRNA	2.09866	Uncharacterized	Carbohydrate metabolic process
NM_001031243.1	HIBCH	Gallus gallus 3-hydroxyisobutyryl-CoA hydrolase (HIBCH), mRNA	-1.49576	Mitochondrion	Fatty acid beta-oxidation; valine catabolic process
NM_001277483.1	HIC2	Gallus gallus hypermethylated in cancer 2 (HIC2), transcript variant 2, mRNA	2.66979	Nucleus	Cellular response to DNA damage stimulus
XM_015286319.1	HIPK3	PREDICTED: Gallus gallus homeodomain interacting protein kinase 3 (HIPK3), transcript variant X2, mRNA	-1.65008	Uncharacterized	Uncharacterized
XM_015286322.1	HIPK3	PREDICTED: Gallus gallus homeodomain interacting protein kinase 3 (HIPK3), transcript variant X4, mRNA	-1.66191	Uncharacterized	Uncharacterized
XM_004934773.2	HIST1H2B5L	PREDICTED: Gallus gallus histone cluster 1, H2B-V-like (similar to human histone cluster 1, class H2B genes) (HIST1H2B5L), transcript variant X1, mRNA	-1.85226	Nucleosome; nucleus	Nucleosome assembly
XM_004934774.2	HIST1H2B5L	PREDICTED: Gallus gallus histone cluster 1, H2B-V-like (similar to human histone cluster 1, class H2B genes) (HIST1H2B5L), transcript variant X2, mRNA	-1.88732	Nucleosome; nucleus	Nucleosome assembly
XM_015275809.1	HIST1H2B5L	PREDICTED: Gallus gallus histone cluster 1, H2B-V-like (similar to human histone cluster 1, class H2B genes) (HIST1H2B5L), transcript variant X3, mRNA	-1.97945	Nucleosome; nucleus	Nucleosome assembly
XR_001464340.1	HMG20A	PREDICTED: Gallus gallus high mobility group 20A (HMG20A), transcript variant X1, misc_RNA	-1.88847	Uncharacterized	Uncharacterized
XR_001464341.1	HMG20A	PREDICTED: Gallus gallus high mobility group 20A (HMG20A), transcript variant X2, misc_RNA	-1.98151	Uncharacterized	Uncharacterized
XM_015299930.1	hmha1	PREDICTED: Gallus gallus histocompatibility (minor) HA-1 (HMHA1), transcript variant X7, mRNA	1.66443	Uncharacterized	Uncharacterized
NM_001007985.1	HMX3	Gallus gallus H6 family homeobox 3 (HMX3), mRNA	3.068	Nucleus	Cell differentiation; nervous system development; regulation of transcription, DNA-templated
XM_015295400.1	HN1	PREDICTED: Gallus gallus hematological and neurological expressed 1 (HN1), transcript variant X1, mRNA	1.69965	Uncharacterized	Uncharacterized
NM_001006425.1	HN1	Gallus gallus hematological and neurological expressed 1 (HN1), mRNA	1.65261	Uncharacterized	Uncharacterized
XM_003640697.3	HOXA1	PREDICTED: Gallus gallus homeobox A1 (HOXA1), mRNA	2.64885	Uncharacterized	Uncharacterized
NM_205434.1	HOXD13	Gallus gallus homeobox D13 (HOXD13), mRNA	-1.7165	Nucleus	Multicellular organism development; positive regulation of transcription by RNA polymerase II]
XM_015276024.1	HPCAL1	PREDICTED: Gallus gallus hippocalcin-like 1 (HPCAL1), transcript variant X1, mRNA	2.29886	Uncharacterized	Uncharacterized
XM_015276028.1	HPCAL1	PREDICTED: Gallus gallus hippocalcin-like 1 (HPCAL1), transcript variant X4, mRNA	2.29667	Uncharacterized	Uncharacterized
XM_015276026.1	HPCAL1	PREDICTED: Gallus gallus hippocalcin-like 1 (HPCAL1), transcript variant X2, mRNA	2.2716	Uncharacterized	Uncharacterized
XM_015276027.1	HPCAL1	PREDICTED: Gallus gallus hippocalcin-like 1 (HPCAL1), transcript variant X3, mRNA	2.25126	Uncharacterized	Uncharacterized
XM_001235137.4	HSD11B1a	PREDICTED: Gallus gallus hydroxysteroid (11-beta) dehydrogenase 1a (HSD11B1a), transcript variant X1, mRNA	1.80347	Uncharacterized	Uncharacterized
NM_001012576.1	HSPA4L	Gallus gallus heat shock 70kDa protein 4-like (HSPA4L), mRNA	1.52358	Uncharacterized	Uncharacterized
NM_205491.1	HSPA5	Gallus gallus heat shock 70kDa protein 5 (glucose-regulated protein, 78kDa) (HSPA5), mRNA	1.74311	Cytoplasm; endoplasmic reticulum chaperone complex; endoplasmic reticulum lumen; membrane; nucleus	Cellular response to heat; cellular response to unfolded protein; chaperone cofactor-dependent protein refolding; endoplasmic reticulum unfolded protein response; negative regulation of IRE1-mediated unfolded protein response; negative regulation of protein homodimerization activity; protein refolding; response to unfolded protein; ubiquitin-dependent ERAD pathway
NM_001159698.1	HSPH1	Gallus gallus heat shock 105kDa/110kDa protein 1 (HSPH1), mRNA	1.86761	Uncharacterized	Uncharacterized
XM_015277924.1	HSPH1	PREDICTED: Gallus gallus heat shock 105kDa/110kDa protein 1 (HSPH1), transcript variant X1, mRNA	1.85637	Uncharacterized	Uncharacterized
XM_015288895.1	HTRA1	PREDICTED: Gallus gallus HtrA serine peptidase 1 (HTRA1), mRNA	2.81962	Uncharacterized	Uncharacterized
XM_015293480.1	IARS	PREDICTED: Gallus gallus isoleucyl-tRNA synthetase (IARS), transcript variant X2, mRNA	-1.34834	Cytoplasm	Isoleucyl-tRNA aminoacylation
XM_414300.4	IARS	PREDICTED: Gallus gallus isoleucyl-tRNA synthetase (IARS), transcript variant X1, mRNA	-1.39595	Aminoacyl-tRNA synthetase multienzyme complex; cytosol	Isoleucyl-tRNA aminoacylation
XM_015293481.1	IARS	PREDICTED: Gallus gallus isoleucyl-tRNA synthetase (IARS), transcript variant X3, mRNA	-1.40317	Cytoplasm	Isoleucyl-tRNA aminoacylation
XM_015288836.1	IDE	PREDICTED: Gallus gallus insulin-degrading enzyme (IDE), transcript variant X7, mRNA	-1.50418	Uncharacterized	Uncharacterized
XM_004942159.2	IDE	PREDICTED: Gallus gallus insulin-degrading enzyme (IDE), transcript variant X6, mRNA	-1.53562	Uncharacterized	Uncharacterized
XM_004942157.2	IDE	PREDICTED: Gallus gallus insulin-degrading enzyme (IDE), transcript variant X2, mRNA	-1.53773	Uncharacterized	Uncharacterized
XM_015279715.1	IER5L	PREDICTED: Gallus gallus immediate early response 5-like (IER5L), mRNA	-1.63844	Uncharacterized	Uncharacterized
NM_001030342.1	IGF2	Gallus gallus insulin-like growth factor 2 (IGF2), mRNA	2.49758	Uncharacterized	Uncharacterized
NM_001278545.1	IGLL1	Gallus gallus immunoglobulin lambda-like polypeptide 1 (IGLL1), mRNA	4.52312	Extracellular space	Immune response; immunoglobulin production
XM_015296221.1	IGSF1	PREDICTED: Gallus gallus immunoglobulin superfamily, member 1 (IGSF1), transcript variant X4, mRNA	2.44025	Uncharacterized	Uncharacterized
XM_015296220.1	IGSF1	PREDICTED: Gallus gallus immunoglobulin superfamily, member 1 (IGSF1), transcript variant X3, mRNA	2.38817	Integral component of membrane	Uncharacterized
XM_015296219.1	IGSF1	PREDICTED: Gallus gallus immunoglobulin superfamily, member 1 (IGSF1), transcript variant X2, mRNA	2.3817	Uncharacterized	Uncharacterized
NM_001145226.2	IGSF1	Gallus gallus immunoglobulin superfamily, member 1 (IGSF1), mRNA	2.35486	Uncharacterized	Uncharacterized
XM_015273557.1	IL36RN	PREDICTED: Gallus gallus interleukin 36 receptor antagonist (IL36RN), mRNA	1.9841	Uncharacterized	Uncharacterized
NM_204483.1	ITGB5	Gallus gallus integrin, beta 5 (ITGB5), mRNA	2.14216	Integrin complex	Cell adhesion; integrin-mediated signaling pathway
XM_015291434.1	ITPR2	PREDICTED: Gallus gallus inositol 1,4,5-trisphosphate receptor, type 2 (ITPR2), transcript variant X1, mRNA	1.62689	Uncharacterized	Uncharacterized
XM_015291441.1	ITPR2	PREDICTED: Gallus gallus inositol 1,4,5-trisphosphate receptor, type 2 (ITPR2), transcript variant X2, mRNA	1.54328	Uncharacterized	Uncharacterized
XM_015277203.1	IWS1	PREDICTED: Gallus gallus IWS1 homolog (S. cerevisiae) (IWS1), transcript variant X5, mRNA	-1.33352	Uncharacterized	Uncharacterized
XM_015277199.1	IWS1	PREDICTED: Gallus gallus IWS1 homolog (S. cerevisiae) (IWS1), transcript variant X2, mRNA	-1.70223	Nucleus	Uncharacterized
XM_015276624.1	JADE1	PREDICTED: Gallus gallus jade family PHD finger 1 (JADE1), transcript variant X4, mRNA	-1.74619	Uncharacterized	Uncharacterized
XM_003641177.3	JADE1	PREDICTED: Gallus gallus jade family PHD finger 1 (JADE1), transcript variant X5, mRNA	-1.7504	Uncharacterized	Uncharacterized
XM_004941015.2	JADE1	PREDICTED: Gallus gallus jade family PHD finger 1 (JADE1), transcript variant X3, mRNA	-1.81439	Uncharacterized	Uncharacterized
XM_015280059.1	JAK2	PREDICTED: Gallus gallus Janus kinase 2 (JAK2), transcript variant X3, mRNA	1.34557	Cytoplasm; cytoskeleton; focal adhesion; nucleoplasm; plasma membrane	Cytokine-mediated signaling pathway; erythrocyte differentiation; growth hormone receptor signaling pathway; interleukin-12-mediated signaling pathway; positive regulation of cell-substrate adhesion; regulation of inflammatory response; response to antibiotic; tumor necrosis factor-mediated signaling pathway; tyrosine phosphorylation of STAT protein
XM_015280060.1	JAK2	PREDICTED: Gallus gallus Janus kinase 2 (JAK2), transcript variant X4, mRNA	1.30774	Cytoplasm; cytoskeleton; focal adhesion; nucleoplasm; plasma membrane	Cytokine-mediated signaling pathway; erythrocyte differentiation; growth hormone receptor signaling pathway; interleukin-12-mediated signaling pathway; positive regulation of cell-substrate adhesion; regulation of inflammatory response; response to antibiotic; tumor necrosis factor-mediated signaling pathway; tyrosine phosphorylation of STAT protein
XM_015282875.1	JPH1	PREDICTED: Gallus gallus junctophilin 1 (JPH1), transcript variant X2, mRNA	-1.71585	Uncharacterized	Uncharacterized
XM_015282876.1	JPH1	PREDICTED: Gallus gallus junctophilin 1 (JPH1), transcript variant X3, mRNA	-1.79314	Uncharacterized	Uncharacterized
XM_015282874.1	JPH1	PREDICTED: Gallus gallus junctophilin 1 (JPH1), transcript variant X1, mRNA	-1.79413	Uncharacterized	Uncharacterized
NM_001030559.2	KATNB1	Gallus gallus katanin p80 (WD repeat containing) subunit B 1 (KATNB1), mRNA	1.49958	Axon; centrosome; cytoplasm; cytosol; katanin complex; microtubule; plasma membrane; spindle; spindle pole	Cell cycle; cell division; microtubule depolymerization; negative regulation of microtubule depolymerization; positive regulation of microtubule depolymerization
XM_421724.5	KAZALD1	PREDICTED: Gallus gallus Kazal-type serine peptidase inhibitor domain 1 (KAZALD1), transcript variant X1, mRNA	2.72103	Extracellular region	Regulation of cell growth
XM_417719.5	KDM1A	PREDICTED: Gallus gallus lysine (K)-specific demethylase 1A (KDM1A), transcript variant X1, mRNA	1.48156	Uncharacterized	Uncharacterized
XM_004947769.2	KIAA0319L	PREDICTED: Gallus gallus KIAA0319-like (KIAA0319L), transcript variant X2, mRNA	-1.38129	Uncharacterized	Uncharacterized
XM_015296194.1	KIAA0753	PREDICTED: Gallus gallus KIAA0753 (KIAA0753), transcript variant X3, mRNA	1.54354	Uncharacterized	Uncharacterized
XM_015298787.1	KIAA1324	PREDICTED: Gallus gallus KIAA1324 (KIAA1324), transcript variant X1, mRNA	-2.27914	Uncharacterized	Uncharacterized
XM_015298788.1	KIAA1324	PREDICTED: Gallus gallus KIAA1324 (KIAA1324), transcript variant X2, mRNA	-2.59261	Uncharacterized	Uncharacterized
XM_015280697.1	KIAA1958	PREDICTED: Gallus gallus KIAA1958 (KIAA1958), transcript variant X4, mRNA	2.85712	Uncharacterized	Uncharacterized
XM_015298720.1	KIF21B	PREDICTED: Gallus gallus kinesin family member 21B (KIF21B), transcript variant X4, mRNA	1.69093	Uncharacterized	Uncharacterized
XM_415234.5	KLHL22	PREDICTED: Gallus gallus kelch-like family member 22 (KLHL22), mRNA	-1.82807	Centrosome; Cul3-RING ubiquitin ligase complex; cytoplasm; mitotic spindle; polar microtubule	Cell division; cellular response to amino acid stimulus; mitotic spindle assembly checkpoint; positive regulation of TORC1 signaling; protein monoubiquitination
XM_419909.5	KLHL31	PREDICTED: Gallus gallus kelch-like family member 31 (KLHL31), mRNA	-1.6859	Uncharacterized	Uncharacterized
NM_001031303.2	KLHL6	Gallus gallus kelch-like family member 6 (KLHL6), mRNA	1.77605	Uncharacterized	B cell receptor signaling pathway; germinal center formation; response to bacterium
NM_001030774.1	KPNA1	Gallus gallus karyopherin alpha 1 (importin alpha 5) (KPNA1), mRNA	-1.41365	Cytosol; dendrite; glutamatergic synapse; nuclear pore; nucleoplasm; nucleus; postsynaptic density	NLS-bearing protein import into nucleus; postsynapse to nucleus signaling pathway
XM_004946841.2	L3MBTL1	PREDICTED: Gallus gallus l(3)mbt-like 1 (Drosophila) (L3MBTL1), transcript variant X2, mRNA	-2.72629	Uncharacterized	Uncharacterized
XM_004946840.2	L3MBTL1	PREDICTED: Gallus gallus l(3)mbt-like 1 (Drosophila) (L3MBTL1), transcript variant X1, mRNA	-2.73423	Uncharacterized	Uncharacterized
XM_004946842.2	L3MBTL1	PREDICTED: Gallus gallus l(3)mbt-like 1 (Drosophila) (L3MBTL1), transcript variant X3, mRNA	-2.74332	Uncharacterized	Uncharacterized
XM_417302.5	L3MBTL1	PREDICTED: Gallus gallus l(3)mbt-like 1 (Drosophila) (L3MBTL1), transcript variant X4, mRNA	-2.88088	Nucleus	Uncharacterized
XM_015284550.1	LACE1	PREDICTED: Gallus gallus lactation elevated 1 (LACE1), transcript variant X1, mRNA	-1.79124	Uncharacterized	Uncharacterized
XM_015287984.1	LDB3	PREDICTED: Gallus gallus LIM domain binding 3 (LDB3), transcript variant X5, mRNA	-1.4215	Uncharacterized	Uncharacterized
XM_015287985.1	LDB3	PREDICTED: Gallus gallus LIM domain binding 3 (LDB3), transcript variant X6, mRNA	-1.45371	Uncharacterized	Uncharacterized
XM_015287981.1	LDB3	PREDICTED: Gallus gallus LIM domain binding 3 (LDB3), transcript variant X2, mRNA	-1.46115	Uncharacterized	Uncharacterized
XM_015287990.1	LDB3	PREDICTED: Gallus gallus LIM domain binding 3 (LDB3), transcript variant X10, mRNA	-1.46631	Uncharacterized	Uncharacterized
XM_015287988.1	LDB3	PREDICTED: Gallus gallus LIM domain binding 3 (LDB3), transcript variant X8, mRNA	-1.4832	Uncharacterized	Uncharacterized
XM_015287987.1	LDB3	PREDICTED: Gallus gallus LIM domain binding 3 (LDB3), transcript variant X7, mRNA	-1.48322	Uncharacterized	Uncharacterized
XM_015287989.1	LDB3	PREDICTED: Gallus gallus LIM domain binding 3 (LDB3), transcript variant X9, mRNA	-1.48722	Uncharacterized	Uncharacterized
NM_001286261.1	LDB3	Gallus gallus LIM domain binding 3 (LDB3), mRNA	-1.83377	Uncharacterized	Uncharacterized
NM_205478.2	LECT2	Gallus gallus leukocyte cell-derived chemotaxin 2 (LECT2), mRNA	11.6299	Cytolytic granule; extracellular space	Response to antibiotic
NM_001008456.1	LGALSL	Gallus gallus lectin, galactoside-binding-like (LGALSL), mRNA	-2.41674	Uncharacterized	Uncharacterized
XM_004941879.2	LGMN	PREDICTED: Gallus gallus legumain (LGMN), transcript variant X2, mRNA	1.70248	Apical part of cell; extracellular region; late endosome; lysosome; perinuclear region of cytoplasm	Activation of cysteine-type endopeptidase activity; associative learning; cellular response to amyloid-beta; cellular response to calcium ion; cellular response to hepatocyte growth factor stimulus; dendritic spine organization; memory; negative regulation of ERBB signaling pathway; negative regulation of gene expression; negative regulation of multicellular organism growth; negative regulation o…
XM_015287754.1	LGMN	PREDICTED: Gallus gallus legumain (LGMN), transcript variant X1, mRNA	1.70023	Apical part of cell; extracellular region; late endosome; lysosome; perinuclear region of cytoplasm	Activation of cysteine-type endopeptidase activity; associative learning; cellular response to amyloid-beta; cellular response to calcium ion; cellular response to hepatocyte growth factor stimulus; dendritic spine organization; memory; negative regulation of ERBB signaling pathway; negative regulation of gene expression; negative regulation of multicellular organism growth; negative regulation o…
XM_015279837.1	LHX6	PREDICTED: Gallus gallus LIM homeobox 6 (LHX6), transcript variant X1, mRNA	-1.62723	Uncharacterized	Uncharacterized
XR_001471471.1	LOC100857266	PREDICTED: Gallus gallus uncharacterized LOC100857266 (LOC100857266), transcript variant X2, ncRNA	-1.86141	Uncharacterized	Uncharacterized
XM_015273275.1	LOC100857892	PREDICTED: Gallus gallus alpha-tectorin-like (LOC100857892), transcript variant X4, mRNA	2.43149	Uncharacterized	Uncharacterized
XM_015273274.1	LOC100857892	PREDICTED: Gallus gallus alpha-tectorin-like (LOC100857892), transcript variant X1, mRNA	2.42716	Uncharacterized	Cell-matrix adhesion
XM_004950202.2	LOC100857892	PREDICTED: Gallus gallus alpha-tectorin-like (LOC100857892), transcript variant X3, mRNA	2.40751	Uncharacterized	Uncharacterized
XM_004950203.2	LOC100857892	PREDICTED: Gallus gallus alpha-tectorin-like (LOC100857892), transcript variant X2, mRNA	2.40544	Uncharacterized	Cell-matrix adhesion
XM_003642427.3	LOC100858814	PREDICTED: Gallus gallus adenine phosphoribosyltransferase-like (LOC100858814), transcript variant X4, mRNA	-2.4342	Uncharacterized	Uncharacterized
XM_015296095.1	LOC100858814	PREDICTED: Gallus gallus adenine phosphoribosyltransferase-like (LOC100858814), transcript variant X3, mRNA	-2.44008	Uncharacterized	Uncharacterized
XM_015275056.1	LOC101747278	PREDICTED: Gallus gallus ATP-dependent DNA helicase Q4-like (LOC101747278), transcript variant X2, mRNA	-2.34593	Uncharacterized	Uncharacterized
XR_001464211.1	LOC101747501	PREDICTED: Gallus gallus uncharacterized LOC101747501 (LOC101747501), transcript variant X1, ncRNA	2.13181	Uncharacterized	Uncharacterized
XR_001464557.1	LOC101748045	PREDICTED: Gallus gallus uncharacterized LOC101748045 (LOC101748045), ncRNA	-2.54616	Uncharacterized	Uncharacterized
XM_015301616.1	LOC101748402	PREDICTED: Gallus gallus nebulin-like (LOC101748402), partial mRNA	-2.02186	Uncharacterized	Uncharacterized
XM_015282244.1	LOC101749223	PREDICTED: Gallus gallus unconventional myosin-X-like (LOC101749223), transcript variant X2, mRNA	1.72597	Uncharacterized	Uncharacterized
XM_015282243.1	LOC101749223	PREDICTED: Gallus gallus unconventional myosin-X-like (LOC101749223), transcript variant X1, mRNA	1.7146	Uncharacterized	Uncharacterized
XM_015273904.1	LOC101749246	PREDICTED: Gallus gallus myosin-7-like (LOC101749246), partial mRNA	-2.664	Uncharacterized	Uncharacterized
XR_211200.2	LOC101749285	PREDICTED: Gallus gallus uncharacterized LOC101749285 (LOC101749285), ncRNA	-1.64205	Uncharacterized	Uncharacterized
XM_015280029.1	LOC101749610	PREDICTED: Gallus gallus tuftelin-like (LOC101749610), transcript variant X4, mRNA	2.52202	Uncharacterized	Uncharacterized
XM_015280028.1	LOC101749610	PREDICTED: Gallus gallus tuftelin-like (LOC101749610), transcript variant X3, mRNA	2.46625	Uncharacterized	Uncharacterized
XM_015280027.1	LOC101749610	PREDICTED: Gallus gallus tuftelin-like (LOC101749610), transcript variant X2, mRNA	2.44796	Uncharacterized	Uncharacterized
XM_015280026.1	LOC101749610	PREDICTED: Gallus gallus tuftelin-like (LOC101749610), transcript variant X1, mRNA	2.43682	Uncharacterized	Uncharacterized
XR_001464520.1	LOC101749989	PREDICTED: Gallus gallus uncharacterized LOC101749989 (LOC101749989), transcript variant X2, ncRNA	-3.56333	Uncharacterized	Uncharacterized
XR_001462628.1	LOC101750377	PREDICTED: Gallus gallus collagen alpha-1(I) chain-like (LOC101750377), misc_RNA	2.05848	Uncharacterized	Uncharacterized
XR_213672.2	LOC101750628	PREDICTED: Gallus gallus uncharacterized LOC101750628 (LOC101750628), ncRNA	-2.33314	Uncharacterized	Uncharacterized
XR_001467472.1	LOC101750642	PREDICTED: Gallus gallus uncharacterized LOC101750642 (LOC101750642), transcript variant X2, ncRNA	2.05136	Uncharacterized	Uncharacterized
XM_015272572.1	LOC101750680	PREDICTED: Gallus gallus uncharacterized LOC101750680 (LOC101750680), partial mRNA	-2.88488	Uncharacterized	Uncharacterized
XM_015277027.1	LOC101750767	PREDICTED: Gallus gallus uncharacterized LOC101750767 (LOC101750767), transcript variant X2, mRNA	3.70158	Extracellular space; neuronal dense core vesicle; secretory granule	Angiogenesis; eosinophil chemotaxis; induction of positive chemotaxis; MAPK cascade; negative regulation of endothelial cell apoptotic process; negative regulation of extrinsic apoptotic signaling pathway; positive regulation of endothelial cell proliferation
XM_015277028.1	LOC101750767	PREDICTED: Gallus gallus uncharacterized LOC101750767 (LOC101750767), transcript variant X3, mRNA	3.58373	Extracellular space; neuronal dense core vesicle; secretory granule	Angiogenesis; eosinophil chemotaxis; induction of positive chemotaxis; MAPK cascade; negative regulation of endothelial cell apoptotic process; negative regulation of extrinsic apoptotic signaling pathway; positive regulation of endothelial cell proliferation
XM_015277029.1	LOC101750767	PREDICTED: Gallus gallus uncharacterized LOC101750767 (LOC101750767), transcript variant X4, mRNA	3.54108	Extracellular space; neuronal dense core vesicle; secretory granule	Angiogenesis; eosinophil chemotaxis; induction of positive chemotaxis; MAPK cascade; negative regulation of endothelial cell apoptotic process; negative regulation of extrinsic apoptotic signaling pathway; positive regulation of endothelial cell proliferation
XM_422624.5	LOC101750767	PREDICTED: Gallus gallus uncharacterized LOC101750767 (LOC101750767), transcript variant X1, mRNA	3.52265	Extracellular space; neuronal dense core vesicle; secretory granule	Angiogenesis; eosinophil chemotaxis; induction of positive chemotaxis; MAPK cascade; negative regulation of endothelial cell apoptotic process; negative regulation of extrinsic apoptotic signaling pathway; positive regulation of endothelial cell proliferation
XR_001469626.1	LOC101750846	PREDICTED: Gallus gallus actin cytoskeleton-regulatory complex protein pan1-like (LOC101750846), ncRNA	-1.49136	Uncharacterized	Uncharacterized
XR_001468736.1	LOC101751755	PREDICTED: Gallus gallus uncharacterized LOC101751755 (LOC101751755), transcript variant X1, ncRNA	-1.51808	Uncharacterized	Uncharacterized
XR_001464991.1	LOC101752304	PREDICTED: Gallus gallus uncharacterized LOC101752304 (LOC101752304), transcript variant X1, ncRNA	-2.64171	Uncharacterized	Uncharacterized
XM_015280646.1	LOC107049135	PREDICTED: Gallus gallus maestro heat-like repeat-containing protein family member 2B (LOC107049135), mRNA	-2.24774	Uncharacterized	Uncharacterized
XM_004950242.2	LOC107049137	PREDICTED: Gallus gallus LETM1 domain-containing protein 1-like (LOC107049137), partial mRNA	-1.4506	Uncharacterized	Uncharacterized
XR_001471466.1	LOC107049177	PREDICTED: Gallus gallus uncharacterized LOC107049177 (LOC107049177), transcript variant X1, ncRNA	-1.82318	Uncharacterized	Uncharacterized
XR_001471467.1	LOC107049177	PREDICTED: Gallus gallus uncharacterized LOC107049177 (LOC107049177), transcript variant X2, ncRNA	-1.85306	Uncharacterized	Uncharacterized
XR_001461727.1	LOC107049262	PREDICTED: Gallus gallus uncharacterized LOC107049262 (LOC107049262), transcript variant X4, ncRNA	-2.35287	Uncharacterized	Uncharacterized
XR_001461945.1	LOC107049588	PREDICTED: Gallus gallus uncharacterized LOC107049588 (LOC107049588), ncRNA	-1.77826	Uncharacterized	Uncharacterized
XR_001461964.1	LOC107049607	PREDICTED: Gallus gallus ranBP-type and C3HC4-type zinc finger-containing protein 1-like (LOC107049607), transcript variant X9, misc_RNA	-1.57349	Uncharacterized	Uncharacterized
XM_015273388.1	LOC107049647	PREDICTED: Gallus gallus translation initiation factor IF-2-like (LOC107049647), transcript variant X4, mRNA	-2.39473	Uncharacterized	Uncharacterized
XR_001462059.1	LOC107049705	PREDICTED: Gallus gallus uncharacterized LOC107049705 (LOC107049705), transcript variant X7, misc_RNA	-1.85383	Uncharacterized	Uncharacterized
XM_015273558.1	LOC107049744	PREDICTED: Gallus gallus leucine-rich repeat extensin-like protein 5 (LOC107049744), mRNA	-2.00016	Uncharacterized	Uncharacterized
XM_015273579.1	LOC107049770	PREDICTED: Gallus gallus RNA-binding protein 10-like (LOC107049770), partial mRNA	-2.57501	Uncharacterized	Uncharacterized
XR_001462358.1	LOC107050053	PREDICTED: Gallus gallus uncharacterized LOC107050053 (LOC107050053), ncRNA	-1.4595	Uncharacterized	Uncharacterized
XR_001462390.1	LOC107050101	PREDICTED: Gallus gallus uncharacterized LOC107050101 (LOC107050101), ncRNA	-1.38751	Uncharacterized	Uncharacterized
XM_015273952.1	LOC107050163	PREDICTED: Gallus gallus probable very-long-chain enoyl-CoA reductase art-1 (LOC107050163), mRNA	-2.5356	Uncharacterized	Uncharacterized
XM_015273988.1	LOC107050197	PREDICTED: Gallus gallus nascent polypeptide-associated complex subunit alpha, muscle-specific form-like (LOC107050197), mRNA	-1.66604	Uncharacterized	Uncharacterized
XR_001462481.1	LOC107050244	PREDICTED: Gallus gallus uncharacterized LOC107050244 (LOC107050244), ncRNA	2.50972	Uncharacterized	Uncharacterized
XR_001462499.1	LOC107050264	PREDICTED: Gallus gallus uncharacterized LOC107050264 (LOC107050264), ncRNA	-1.81804	Uncharacterized	Uncharacterized
XR_001462505.1	LOC107050279	PREDICTED: Gallus gallus uncharacterized LOC107050279 (LOC107050279), ncRNA	-2.31545	Uncharacterized	Uncharacterized
XR_001462540.1	LOC107050334	PREDICTED: Gallus gallus uncharacterized LOC107050334 (LOC107050334), ncRNA	-1.55363	Uncharacterized	Uncharacterized
XM_015274139.1	LOC107050364	PREDICTED: Gallus gallus heat shock factor protein 1-like (LOC107050364), partial mRNA	-1.70245	Uncharacterized	Uncharacterized
XM_015274157.1	LOC107050382	PREDICTED: Gallus gallus glycine N-acyltransferase-like protein 3 (LOC107050382), transcript variant X4, mRNA	-2.63613	Mitochondrion	Uncharacterized
XM_015274154.1	LOC107050382	PREDICTED: Gallus gallus glycine N-acyltransferase-like protein 3 (LOC107050382), transcript variant X1, mRNA	-2.69974	Mitochondrion	Uncharacterized
XR_001462608.1	LOC107050466	PREDICTED: Gallus gallus uncharacterized LOC107050466 (LOC107050466), ncRNA	-2.15449	Uncharacterized	Uncharacterized
XR_001462651.1	LOC107050537	PREDICTED: Gallus gallus uncharacterized LOC107050537 (LOC107050537), transcript variant X2, ncRNA	-2.14429	Uncharacterized	Uncharacterized
XM_015274378.1	LOC107050674	PREDICTED: Gallus gallus nucleoporin-like protein 2 (LOC107050674), partial mRNA	-1.45627	Uncharacterized	Uncharacterized
XR_001462719.1	LOC107050684	PREDICTED: Gallus gallus uncharacterized LOC107050684 (LOC107050684), ncRNA	-1.53621	Uncharacterized	Uncharacterized
XM_015274428.1	LOC107050715	PREDICTED: Gallus gallus glycogen phosphorylase, muscle form-like (LOC107050715), partial mRNA	-2.59449	Uncharacterized	Uncharacterized
XR_001462750.1	LOC107050738	PREDICTED: Gallus gallus uncharacterized LOC107050738 (LOC107050738), ncRNA	-1.83133	Uncharacterized	Uncharacterized
XM_015274499.1	LOC107050781	PREDICTED: Gallus gallus cAMP-dependent protein kinase catalytic subunit alpha-like (LOC107050781), partial mRNA	-1.50364	Uncharacterized	Uncharacterized
XR_001462789.1	LOC107050813	PREDICTED: Gallus gallus uncharacterized LOC107050813 (LOC107050813), ncRNA	-1.43963	Uncharacterized	Uncharacterized
XM_015274529.1	LOC107050822	PREDICTED: Gallus gallus solute carrier family 22 member 6-A-like (LOC107050822), mRNA	-1.7138	Uncharacterized	Uncharacterized
XM_015274574.1	LOC107050878	PREDICTED: Gallus gallus LETM1 domain-containing protein 1-like (LOC107050878), mRNA	-1.66462	Uncharacterized	Uncharacterized
XM_015274608.1	LOC107050927	PREDICTED: Gallus gallus glycogen phosphorylase, muscle form-like (LOC107050927), partial mRNA	-2.69767	Uncharacterized	Uncharacterized
XM_015274610.1	LOC107050930	PREDICTED: Gallus gallus platelet glycoprotein VI-like (LOC107050930), partial mRNA	2.6829	Uncharacterized	Uncharacterized
XM_015274636.1	LOC107050965	PREDICTED: Gallus gallus glycogen [starch] synthase, muscle-like (LOC107050965), partial mRNA	-2.08986	Uncharacterized	Uncharacterized
XR_001462938.1	LOC107051023	PREDICTED: Gallus gallus uncharacterized LOC107051023 (LOC107051023), transcript variant X1, ncRNA	-2.51042	Uncharacterized	Uncharacterized
XR_001462966.1	LOC107051080	PREDICTED: Gallus gallus uncharacterized LOC107051080 (LOC107051080), ncRNA	-1.52988	Uncharacterized	Uncharacterized
XR_001463009.1	LOC107051150	PREDICTED: Gallus gallus potassium voltage-gated channel subfamily A member 7-like (LOC107051150), misc_RNA	-1.45947	Uncharacterized	Uncharacterized
XM_015274873.1	LOC107051224	PREDICTED: Gallus gallus DNA-directed RNA polymerase II subunit RPB1-like (LOC107051224), mRNA	-1.49374	Uncharacterized	Uncharacterized
XR_001463035.1	LOC107051230	PREDICTED: Gallus gallus uncharacterized LOC107051230 (LOC107051230), ncRNA	-1.61057	Uncharacterized	Uncharacterized
XM_015274882.1	LOC107051235	PREDICTED: Gallus gallus bax inhibitor 1-like (LOC107051235), mRNA	-1.44169	Uncharacterized	Uncharacterized
XM_015274954.1	LOC107051328	PREDICTED: Gallus gallus SH3 domain-containing protein C23A1.17-like (LOC107051328), transcript variant X7, mRNA	-1.30045	Uncharacterized	Uncharacterized
XM_015274965.1	LOC107051336	PREDICTED: Gallus gallus E3 ubiquitin-protein ligase HUWE1-like (LOC107051336), partial mRNA	-1.67659	Uncharacterized	Uncharacterized
XR_001463089.1	LOC107051348	PREDICTED: Gallus gallus uncharacterized LOC107051348 (LOC107051348), ncRNA	-1.83371	Uncharacterized	Uncharacterized
XM_015274977.1	LOC107051358	PREDICTED: Gallus gallus spectrin beta chain, non-erythrocytic 4-like (LOC107051358), partial mRNA	-2.58232	Uncharacterized	Uncharacterized
XM_015275015.1	LOC107051414	PREDICTED: Gallus gallus DNA-directed RNA polymerase II subunit RPB1 (LOC107051414), mRNA	-1.474	Uncharacterized	Uncharacterized
XR_001463449.1	LOC107051700	PREDICTED: Gallus gallus uncharacterized LOC107051700 (LOC107051700), transcript variant X12, ncRNA	-1.83291	Uncharacterized	Uncharacterized
XR_001463457.1	LOC107051700	PREDICTED: Gallus gallus uncharacterized LOC107051700 (LOC107051700), transcript variant X19, ncRNA	-1.91491	Uncharacterized	Uncharacterized
XR_001463441.1	LOC107051700	PREDICTED: Gallus gallus uncharacterized LOC107051700 (LOC107051700), transcript variant X5, ncRNA	-1.92008	Uncharacterized	Uncharacterized
XR_001463442.1	LOC107051700	PREDICTED: Gallus gallus uncharacterized LOC107051700 (LOC107051700), transcript variant X6, ncRNA	-2.02626	Uncharacterized	Uncharacterized
XR_001464458.1	LOC107052180	PREDICTED: Gallus gallus uncharacterized LOC107052180 (LOC107052180), ncRNA	-2.21944	Uncharacterized	Uncharacterized
XR_001464502.1	LOC107052204	PREDICTED: Gallus gallus uncharacterized LOC107052204 (LOC107052204), transcript variant X3, ncRNA	2.14149	Uncharacterized	Uncharacterized
XR_001464501.1	LOC107052204	PREDICTED: Gallus gallus uncharacterized LOC107052204 (LOC107052204), transcript variant X2, ncRNA	1.97763	Uncharacterized	Uncharacterized
XM_015280382.1	LOC107052324	PREDICTED: Gallus gallus aminopeptidase O-like (LOC107052324), transcript variant X1, mRNA	-2.16172	Uncharacterized	Uncharacterized
XM_015280647.1	LOC107052379	PREDICTED: Gallus gallus maestro heat-like repeat-containing protein family member 2B (LOC107052379), mRNA	-2.31608	Uncharacterized	Uncharacterized
XR_001464938.1	LOC107052450	PREDICTED: Gallus gallus uncharacterized LOC107052450 (LOC107052450), transcript variant X1, ncRNA	-1.46861	Uncharacterized	Uncharacterized
XR_001464939.1	LOC107052450	PREDICTED: Gallus gallus uncharacterized LOC107052450 (LOC107052450), transcript variant X2, ncRNA	-1.50423	Uncharacterized	Uncharacterized
XR_001465197.1	LOC107052603	PREDICTED: Gallus gallus uncharacterized LOC107052603 (LOC107052603), transcript variant X2, ncRNA	-2.63194	Uncharacterized	Uncharacterized
XR_001465249.1	LOC107052639	PREDICTED: Gallus gallus uncharacterized LOC107052639 (LOC107052639), transcript variant X1, ncRNA	-2.37681	Uncharacterized	Uncharacterized
XM_015282961.1	LOC107052770	PREDICTED: Gallus gallus matrilin-2-like (LOC107052770), partial mRNA	-1.74859	Uncharacterized	Uncharacterized
XM_015283205.1	LOC107052814	PREDICTED: Gallus gallus feather keratin 1-like (LOC107052814), mRNA	-1.57125	Intermediate filament	Uncharacterized
XM_015283206.1	LOC107052815	PREDICTED: Gallus gallus feather keratin 1-like (LOC107052815), mRNA	-1.50258	Intermediate filament	Uncharacterized
XM_015283208.1	LOC107052817	PREDICTED: Gallus gallus feather keratin 1-like (LOC107052817), mRNA	-1.71704	Intermediate filament	Uncharacterized
XR_001465810.1	LOC107052958	PREDICTED: Gallus gallus uncharacterized LOC107052958 (LOC107052958), ncRNA	-1.64709	Uncharacterized	Uncharacterized
XR_001467010.1	LOC107053617	PREDICTED: Gallus gallus uncharacterized LOC107053617 (LOC107053617), ncRNA	-1.84936	Uncharacterized	Uncharacterized
XR_001467128.1	LOC107053666	PREDICTED: Gallus gallus uncharacterized LOC107053666 (LOC107053666), transcript variant X3, ncRNA	-1.4709	Uncharacterized	Uncharacterized
XR_001467126.1	LOC107053666	PREDICTED: Gallus gallus uncharacterized LOC107053666 (LOC107053666), transcript variant X1, ncRNA	-1.49269	Uncharacterized	Uncharacterized
XR_001467492.1	LOC107053813	PREDICTED: Gallus gallus uncharacterized LOC107053813 (LOC107053813), ncRNA	-1.7655	Uncharacterized	Uncharacterized
XR_001468028.1	LOC107054085	PREDICTED: Gallus gallus uncharacterized LOC107054085 (LOC107054085), ncRNA	-1.81585	Uncharacterized	Uncharacterized
XR_001468149.1	LOC107054148	PREDICTED: Gallus gallus uncharacterized LOC107054148 (LOC107054148), ncRNA	-1.52411	Uncharacterized	Uncharacterized
XR_001468159.1	LOC107054152	PREDICTED: Gallus gallus uncharacterized LOC107054152 (LOC107054152), ncRNA	-1.49431	Uncharacterized	Uncharacterized
XR_001468201.1	LOC107054181	PREDICTED: Gallus gallus uncharacterized LOC107054181 (LOC107054181), ncRNA	-2.72781	Uncharacterized	Uncharacterized
XR_001468789.1	LOC107054498	PREDICTED: Gallus gallus uncharacterized LOC107054498 (LOC107054498), ncRNA	-1.46711	Uncharacterized	Uncharacterized
XR_001468912.1	LOC107054542	PREDICTED: Gallus gallus uncharacterized LOC107054542 (LOC107054542), ncRNA	-2.15123	Uncharacterized	Uncharacterized
XR_001469168.1	LOC107054666	PREDICTED: Gallus gallus uncharacterized LOC107054666 (LOC107054666), ncRNA	-1.83328	Uncharacterized	Uncharacterized
XR_001469471.1	LOC107054808	PREDICTED: Gallus gallus uncharacterized LOC107054808 (LOC107054808), ncRNA	1.68913	Uncharacterized	Uncharacterized
XR_001469493.1	LOC107054813	PREDICTED: Gallus gallus uncharacterized LOC107054813 (LOC107054813), ncRNA	-2.07155	Uncharacterized	Uncharacterized
XM_015297536.1	LOC107054995	PREDICTED: Gallus gallus inositol 1,4,5-trisphosphate receptor-interacting protein-like 1 (LOC107054995), mRNA	-1.94765	Uncharacterized	Uncharacterized
XR_001469891.1	LOC107055002	PREDICTED: Gallus gallus uncharacterized LOC107055002 (LOC107055002), transcript variant X2, ncRNA	-1.82673	Uncharacterized	Uncharacterized
XR_001469890.1	LOC107055002	PREDICTED: Gallus gallus uncharacterized LOC107055002 (LOC107055002), transcript variant X1, ncRNA	-1.8401	Uncharacterized	Uncharacterized
XR_001470295.1	LOC107055262	PREDICTED: Gallus gallus uncharacterized LOC107055262 (LOC107055262), ncRNA	-1.71893	Uncharacterized	Uncharacterized
XM_015299516.1	LOC107055296	PREDICTED: Gallus gallus protein AF-17-like (LOC107055296), partial mRNA	-2.10378	Uncharacterized	Uncharacterized
XM_015299520.1	LOC107055298	PREDICTED: Gallus gallus POU domain, class 3, transcription factor 3-like (LOC107055298), mRNA	-3.03684	Uncharacterized	Uncharacterized
XR_001470404.1	LOC107055337	PREDICTED: Gallus gallus uncharacterized LOC107055337 (LOC107055337), transcript variant X5, ncRNA	-1.67718	Uncharacterized	Uncharacterized
XR_001470403.1	LOC107055337	PREDICTED: Gallus gallus uncharacterized LOC107055337 (LOC107055337), transcript variant X4, ncRNA	-1.72367	Uncharacterized	Uncharacterized
XR_001470401.1	LOC107055337	PREDICTED: Gallus gallus uncharacterized LOC107055337 (LOC107055337), transcript variant X2, ncRNA	-1.79965	Uncharacterized	Uncharacterized
XR_001470554.1	LOC107055491	PREDICTED: Gallus gallus uncharacterized LOC107055491 (LOC107055491), ncRNA	-1.44733	Uncharacterized	Uncharacterized
XR_001470605.1	LOC107055613	PREDICTED: Gallus gallus uncharacterized LOC107055613 (LOC107055613), transcript variant X1, ncRNA	1.60507	Uncharacterized	Uncharacterized
XR_001470677.1	LOC107055755	PREDICTED: Gallus gallus uncharacterized LOC107055755 (LOC107055755), ncRNA	1.80902	Uncharacterized	Uncharacterized
XM_015300874.1	LOC107055766	PREDICTED: Gallus gallus homeodomain-interacting protein kinase 2-like (LOC107055766), mRNA	-1.43935	Uncharacterized	Uncharacterized
XM_015301035.1	LOC107055961	PREDICTED: Gallus gallus myomesin-1-like (LOC107055961), mRNA	-2.43015	Uncharacterized	Uncharacterized
XM_015301153.1	LOC107056108	PREDICTED: Gallus gallus rho-related GTP-binding protein RhoU-like (LOC107056108), mRNA	-3.00317	Uncharacterized	Uncharacterized
XM_015301208.1	LOC107056197	PREDICTED: Gallus gallus synaptojanin-2-like (LOC107056197), partial mRNA	1.85708	Uncharacterized	Uncharacterized
XR_001470974.1	LOC107056341	PREDICTED: Gallus gallus uncharacterized LOC107056341 (LOC107056341), ncRNA	-1.91929	Uncharacterized	Uncharacterized
XR_001470987.1	LOC107056391	PREDICTED: Gallus gallus uncharacterized LOC107056391 (LOC107056391), ncRNA	-1.32374	Uncharacterized	Uncharacterized
XM_015301495.1	LOC107056450	PREDICTED: Gallus gallus probable ergosterol biosynthetic protein 28 (LOC107056450), mRNA	1.58811	Endoplasmic reticulum membrane; integral component of membrane	Ergosterol biosynthetic process
XR_001471022.1	LOC107056485	PREDICTED: Gallus gallus uncharacterized LOC107056485 (LOC107056485), transcript variant X1, ncRNA	-2.39001	Uncharacterized	Uncharacterized
XR_001471049.1	LOC107056537	PREDICTED: Gallus gallus uncharacterized LOC107056537 (LOC107056537), ncRNA	3.02061	Uncharacterized	Uncharacterized
XM_015301575.1	LOC107056542	PREDICTED: Gallus gallus beta-keratin-related protein (LOC107056542), mRNA	15.9966	Intermediate filament	Uncharacterized
XR_001471089.1	LOC107056613	PREDICTED: Gallus gallus uncharacterized LOC107056613 (LOC107056613), ncRNA	-1.53729	Uncharacterized	Uncharacterized
XM_015301806.1	LOC107056818	PREDICTED: Gallus gallus FERM domain-containing protein 5-like (LOC107056818), transcript variant X1, mRNA	-3.02267	Uncharacterized	Uncharacterized
XR_001471189.1	LOC107056844	PREDICTED: Gallus gallus uncharacterized LOC107056844 (LOC107056844), ncRNA	-2.59237	Uncharacterized	Uncharacterized
XM_015301863.1	LOC107056891	PREDICTED: Gallus gallus cullin-associated NEDD8-dissociated protein 1-like (LOC107056891), partial mRNA	-2.18998	Uncharacterized	Uncharacterized
XM_015301921.1	LOC107056985	PREDICTED: Gallus gallus slit homolog 3 protein-like (LOC107056985), mRNA	4.87652	Uncharacterized	Uncharacterized
XR_001471335.1	LOC107057136	PREDICTED: Gallus gallus uncharacterized LOC107057136 (LOC107057136), transcript variant X1, ncRNA	-2.4729	Uncharacterized	Uncharacterized
XR_001471344.1	LOC107057177	PREDICTED: Gallus gallus uncharacterized LOC107057177 (LOC107057177), ncRNA	1.8263	Uncharacterized	Uncharacterized
XR_001471376.1	LOC107057234	PREDICTED: Gallus gallus uncharacterized LOC107057234 (LOC107057234), transcript variant X3, ncRNA	-1.52845	Uncharacterized	Uncharacterized
XM_015302283.1	LOC107057250	PREDICTED: Gallus gallus unconventional myosin-XVIIIa-like (LOC107057250), mRNA	-1.96032	Uncharacterized	Uncharacterized
XM_015302311.1	LOC107057284	PREDICTED: Gallus gallus junctophilin-2-like (LOC107057284), partial mRNA	-2.00582	Uncharacterized	Uncharacterized
XM_015302356.1	LOC107057315	PREDICTED: Gallus gallus uncharacterized LOC107057315 (LOC107057315), transcript variant X1, mRNA	-2.19443	Uncharacterized	Uncharacterized
XR_001471441.1	LOC107057374	PREDICTED: Gallus gallus STAM-binding protein-like (LOC107057374), transcript variant X2, misc_RNA	-1.6188	Uncharacterized	Uncharacterized
XR_001471456.1	LOC107057404	PREDICTED: Gallus gallus uncharacterized LOC107057404 (LOC107057404), ncRNA	-1.59616	Uncharacterized	Uncharacterized
XR_001471472.1	LOC107057416	PREDICTED: Gallus gallus uncharacterized LOC107057416 (LOC107057416), ncRNA	-1.84904	Uncharacterized	Uncharacterized
XR_001471473.1	LOC107057418	PREDICTED: Gallus gallus uncharacterized LOC107057418 (LOC107057418), ncRNA	-1.83419	Uncharacterized	Uncharacterized
XR_001471476.1	LOC107057421	PREDICTED: Gallus gallus uncharacterized LOC107057421 (LOC107057421), transcript variant X2, ncRNA	-1.87475	Uncharacterized	Uncharacterized
XR_001471477.1	LOC107057422	PREDICTED: Gallus gallus uncharacterized LOC107057422 (LOC107057422), transcript variant X1, ncRNA	-1.79083	Uncharacterized	Uncharacterized
XR_001471478.1	LOC107057422	PREDICTED: Gallus gallus uncharacterized LOC107057422 (LOC107057422), transcript variant X2, ncRNA	-1.87254	Uncharacterized	Uncharacterized
XR_001471480.1	LOC107057424	PREDICTED: Gallus gallus uncharacterized LOC107057424 (LOC107057424), ncRNA	-1.82782	Uncharacterized	Uncharacterized
XM_015302508.1	LOC107057436	PREDICTED: Gallus gallus mitogen-activated protein kinase kinase kinase 6-like (LOC107057436), mRNA	-1.93087	Uncharacterized	Uncharacterized
XR_001471511.1	LOC107057507	PREDICTED: Gallus gallus uncharacterized LOC107057507 (LOC107057507), ncRNA	-2.13174	Uncharacterized	Uncharacterized
XM_015302592.1	LOC107057519	PREDICTED: Gallus gallus ETS domain-containing protein Elk-4-like (LOC107057519), mRNA	-2.65826	Nucleus	Cell differentiation; regulation of transcription by RNA polymerase II
XR_001471540.1	LOC107057611	PREDICTED: Gallus gallus ras-related protein Rab-8A-like (LOC107057611), misc_RNA	1.3662	Uncharacterized	Uncharacterized
XM_004944713.2	LOC416106	PREDICTED: Gallus gallus uncharacterized LOC416106 (LOC416106), transcript variant X22, mRNA	-1.66553	Uncharacterized	Uncharacterized
XM_414991.3	LOC416695	PREDICTED: Gallus gallus tubulin alpha-3 chain-like (LOC416695), mRNA	3.10233	Uncharacterized	Uncharacterized
XM_015297738.1	LOC418421	PREDICTED: Gallus gallus suppressor of tumorigenicity 14 protein homolog (LOC418421), transcript variant X7, mRNA	2.32427	Uncharacterized	Uncharacterized
XM_015297705.1	LOC418421	PREDICTED: Gallus gallus suppressor of tumorigenicity 14 protein homolog (LOC418421), transcript variant X2, mRNA	2.30184	Uncharacterized	Uncharacterized
XM_004938297.2	LOC418421	PREDICTED: Gallus gallus suppressor of tumorigenicity 14 protein homolog (LOC418421), transcript variant X5, mRNA	2.29469	Uncharacterized	Uncharacterized
XM_015297731.1	LOC418421	PREDICTED: Gallus gallus suppressor of tumorigenicity 14 protein homolog (LOC418421), transcript variant X6, mRNA	2.23241	Uncharacterized	Uncharacterized
XM_015297700.1	LOC418421	PREDICTED: Gallus gallus suppressor of tumorigenicity 14 protein homolog (LOC418421), transcript variant X1, mRNA	2.17713	Uncharacterized	Uncharacterized
XM_416635.5	LOC418421	PREDICTED: Gallus gallus suppressor of tumorigenicity 14 protein homolog (LOC418421), transcript variant X4, mRNA	2.164	Uncharacterized	Uncharacterized
XM_004938296.2	LOC418421	PREDICTED: Gallus gallus suppressor of tumorigenicity 14 protein homolog (LOC418421), transcript variant X3, mRNA	2.15377	Uncharacterized	Uncharacterized
XR_001469521.1	LOC419144	PREDICTED: Gallus gallus protein MANBAL-like (LOC419144), transcript variant X1, misc_RNA	1.54507	Uncharacterized	Uncharacterized
XR_001469531.1	LOC419144	PREDICTED: Gallus gallus protein MANBAL-like (LOC419144), transcript variant X13, misc_RNA	1.51452	Uncharacterized	Uncharacterized
XR_001469523.1	LOC419144	PREDICTED: Gallus gallus protein MANBAL-like (LOC419144), transcript variant X3, misc_RNA	1.48763	Uncharacterized	Uncharacterized
XM_004935920.2	LOC422051	PREDICTED: Gallus gallus zinc finger protein 91-like (LOC422051), transcript variant X2, mRNA	-1.35946	Uncharacterized	Uncharacterized
XM_420057.5	LOC422051	PREDICTED: Gallus gallus zinc finger protein 91-like (LOC422051), transcript variant X1, mRNA	-1.41052	Uncharacterized	Uncharacterized
XM_015278540.1	LOC422295	PREDICTED: Gallus gallus uncharacterized LOC422295 (LOC422295), transcript variant X2, mRNA	4.08015	Uncharacterized	Uncharacterized
XM_015278539.1	LOC422295	PREDICTED: Gallus gallus uncharacterized LOC422295 (LOC422295), transcript variant X1, mRNA	3.52989	Uncharacterized	Uncharacterized
XM_015285939.1	LOC422924	PREDICTED: Gallus gallus T-cell surface glycoprotein CD8 alpha chain-like (LOC422924), transcript variant X2, mRNA	-1.65524	Uncharacterized	Uncharacterized
XM_420925.5	LOC422993	PREDICTED: Gallus gallus interferon-induced transmembrane protein 3-like (LOC422993), mRNA	1.94121	Integral component of membrane; plasma membrane	Defense response to virus; negative regulation of viral entry into host cell; negative regulation of viral genome replication; response to interferon-alpha; response to interferon-beta; response to interferon-gamma; type I interferon signaling pathway
XM_015290780.1	LOC424473	PREDICTED: Gallus gallus hornerin-like (LOC424473), transcript variant X26, mRNA	-3.38788	Uncharacterized	Uncharacterized
XM_015290772.1	LOC424473	PREDICTED: Gallus gallus hornerin-like (LOC424473), transcript variant X19, mRNA	-3.43368	Uncharacterized	Uncharacterized
XM_015290795.1	LOC424473	PREDICTED: Gallus gallus hornerin-like (LOC424473), transcript variant X41, mRNA	-3.49736	Uncharacterized	Uncharacterized
XM_015290767.1	LOC424473	PREDICTED: Gallus gallus hornerin-like (LOC424473), transcript variant X14, mRNA	-3.52353	Uncharacterized	Uncharacterized
XM_015290793.1	LOC424473	PREDICTED: Gallus gallus hornerin-like (LOC424473), transcript variant X39, mRNA	-3.57313	Uncharacterized	Uncharacterized
XM_015290784.1	LOC424473	PREDICTED: Gallus gallus hornerin-like (LOC424473), transcript variant X30, mRNA	-3.57589	Uncharacterized	Uncharacterized
XM_015290768.1	LOC424473	PREDICTED: Gallus gallus hornerin-like (LOC424473), transcript variant X15, mRNA	-3.59122	Uncharacterized	Uncharacterized
XM_015290778.1	LOC424473	PREDICTED: Gallus gallus hornerin-like (LOC424473), transcript variant X24, mRNA	-3.59608	Uncharacterized	Uncharacterized
XM_015290756.1	LOC424473	PREDICTED: Gallus gallus hornerin-like (LOC424473), transcript variant X4, mRNA	-3.60206	Uncharacterized	Uncharacterized
XM_015290776.1	LOC424473	PREDICTED: Gallus gallus hornerin-like (LOC424473), transcript variant X22, mRNA	-3.60724	Uncharacterized	Uncharacterized
XM_015290788.1	LOC424473	PREDICTED: Gallus gallus hornerin-like (LOC424473), transcript variant X34, mRNA	-3.60877	Uncharacterized	Uncharacterized
XM_015290754.1	LOC424473	PREDICTED: Gallus gallus hornerin-like (LOC424473), transcript variant X2, mRNA	-3.62169	Uncharacterized	Uncharacterized
XM_015290786.1	LOC424473	PREDICTED: Gallus gallus hornerin-like (LOC424473), transcript variant X32, mRNA	-3.63184	Uncharacterized	Uncharacterized
XM_015290785.1	LOC424473	PREDICTED: Gallus gallus hornerin-like (LOC424473), transcript variant X31, mRNA	-3.63214	Uncharacterized	Uncharacterized
XM_015290781.1	LOC424473	PREDICTED: Gallus gallus hornerin-like (LOC424473), transcript variant X27, mRNA	-3.65049	Uncharacterized	Uncharacterized
XM_015290792.1	LOC424473	PREDICTED: Gallus gallus hornerin-like (LOC424473), transcript variant X38, mRNA	-3.6553	Uncharacterized	Uncharacterized
XM_015290769.1	LOC424473	PREDICTED: Gallus gallus hornerin-like (LOC424473), transcript variant X16, mRNA	-3.6714	Uncharacterized	Uncharacterized
XM_015290765.1	LOC424473	PREDICTED: Gallus gallus hornerin-like (LOC424473), transcript variant X12, mRNA	-3.69433	Uncharacterized	Uncharacterized
XM_015290789.1	LOC424473	PREDICTED: Gallus gallus hornerin-like (LOC424473), transcript variant X35, mRNA	-3.6984	Uncharacterized	Uncharacterized
XM_015290766.1	LOC424473	PREDICTED: Gallus gallus hornerin-like (LOC424473), transcript variant X13, mRNA	-3.70185	Uncharacterized	Uncharacterized
XM_015290777.1	LOC424473	PREDICTED: Gallus gallus hornerin-like (LOC424473), transcript variant X23, mRNA	-3.70541	Uncharacterized	Uncharacterized
XM_015290775.1	LOC424473	PREDICTED: Gallus gallus hornerin-like (LOC424473), transcript variant X21, mRNA	-3.71254	Uncharacterized	Uncharacterized
XM_015290796.1	LOC424473	PREDICTED: Gallus gallus hornerin-like (LOC424473), transcript variant X42, mRNA	-3.71873	Uncharacterized	Uncharacterized
XM_015290771.1	LOC424473	PREDICTED: Gallus gallus hornerin-like (LOC424473), transcript variant X18, mRNA	-3.73121	Uncharacterized	Uncharacterized
XM_015290779.1	LOC424473	PREDICTED: Gallus gallus hornerin-like (LOC424473), transcript variant X25, mRNA	-3.73223	Uncharacterized	Uncharacterized
XM_015290755.1	LOC424473	PREDICTED: Gallus gallus hornerin-like (LOC424473), transcript variant X3, mRNA	-3.77464	Uncharacterized	Uncharacterized
XM_015290797.1	LOC424473	PREDICTED: Gallus gallus hornerin-like (LOC424473), transcript variant X43, mRNA	-3.79905	Uncharacterized	Uncharacterized
XM_015290762.1	LOC424473	PREDICTED: Gallus gallus hornerin-like (LOC424473), transcript variant X9, mRNA	-3.79929	Uncharacterized	Uncharacterized
XM_015290783.1	LOC424473	PREDICTED: Gallus gallus hornerin-like (LOC424473), transcript variant X29, mRNA	-3.83096	Uncharacterized	Uncharacterized
XM_015290791.1	LOC424473	PREDICTED: Gallus gallus hornerin-like (LOC424473), transcript variant X37, mRNA	-3.84431	Uncharacterized	Uncharacterized
XM_015290770.1	LOC424473	PREDICTED: Gallus gallus hornerin-like (LOC424473), transcript variant X17, mRNA	-3.86033	Uncharacterized	Uncharacterized
XM_015290761.1	LOC424473	PREDICTED: Gallus gallus hornerin-like (LOC424473), transcript variant X8, mRNA	-3.87275	Uncharacterized	Uncharacterized
XM_015290753.1	LOC424473	PREDICTED: Gallus gallus hornerin-like (LOC424473), transcript variant X1, mRNA	-3.91307	Uncharacterized	Uncharacterized
XM_015290759.1	LOC424473	PREDICTED: Gallus gallus hornerin-like (LOC424473), transcript variant X6, mRNA	-3.92291	Uncharacterized	Uncharacterized
XM_015290760.1	LOC424473	PREDICTED: Gallus gallus hornerin-like (LOC424473), transcript variant X7, mRNA	-3.9314	Uncharacterized	Uncharacterized
XM_015290782.1	LOC424473	PREDICTED: Gallus gallus hornerin-like (LOC424473), transcript variant X28, mRNA	-3.94181	Uncharacterized	Uncharacterized
XM_015290787.1	LOC424473	PREDICTED: Gallus gallus hornerin-like (LOC424473), transcript variant X33, mRNA	-4.12953	Uncharacterized	Uncharacterized
XM_015291283.1	LOC424588	PREDICTED: Gallus gallus E3 ubiquitin-protein ligase HECTD3-like (LOC424588), transcript variant X1, mRNA	2.21523	Uncharacterized	Uncharacterized
XM_015291285.1	LOC424588	PREDICTED: Gallus gallus E3 ubiquitin-protein ligase HECTD3-like (LOC424588), transcript variant X3, mRNA	1.91142	Uncharacterized	Uncharacterized
XM_015291454.1	LOC424917	PREDICTED: Gallus gallus mucin-4-like (LOC424917), transcript variant X2, mRNA	2.15987	Uncharacterized	Uncharacterized
XM_004937101.2	LOC427400	PREDICTED: Gallus gallus uncharacterized LOC427400 (LOC427400), transcript variant X2, mRNA	-2.41784	Uncharacterized	Uncharacterized
XM_015299801.1	LOC428319	PREDICTED: Gallus gallus kelch-like protein 23-like (LOC428319), transcript variant X2, mRNA	-2.55773	Uncharacterized	Uncharacterized
XM_015286130.1	LOC769478	PREDICTED: Gallus gallus aldehyde dehydrogenase family 3 member B1-like (LOC769478), mRNA	-1.37539	Uncharacterized	Uncharacterized
XR_001463829.1	LOC769840	PREDICTED: Gallus gallus uncharacterized LOC769840 (LOC769840), transcript variant X2, ncRNA	-4.75048	Uncharacterized	Uncharacterized
XM_004948302.2	LOC770126	PREDICTED: Gallus gallus uncharacterized LOC770126 (LOC770126), transcript variant X4, mRNA	-1.35317	Uncharacterized	Uncharacterized
XM_015298669.1	LOC770126	PREDICTED: Gallus gallus uncharacterized LOC770126 (LOC770126), transcript variant X3, mRNA	-1.83246	Uncharacterized	Uncharacterized
XM_001233949.4	LOC770612	PREDICTED: Gallus gallus interferon-induced transmembrane protein 1-like (LOC770612), mRNA	1.81596	Integral component of membrane; plasma membrane	Bone mineralization; bone morphogenesis
XM_001233990.3	LOC770653	PREDICTED: Gallus gallus uncharacterized LOC770653 (LOC770653), mRNA	1.40278	Uncharacterized	Uncharacterized
XM_015291277.1	LOC771811	PREDICTED: Gallus gallus mucin-5B-like (LOC771811), mRNA	1.66785	Uncharacterized	Uncharacterized
NM_001308613.1	LOC776816	Gallus gallus actin, cytoplasmic 2-like (LOC776816), mRNA	1.36167	Cytoskeleton; dense body; focal adhesion; plasma membrane	Uncharacterized
XM_015291480.1	LRCH3	PREDICTED: Gallus gallus leucine-rich repeats and calponin homology (CH) domain containing 3 (LRCH3), transcript variant X9, mRNA	1.50122	Uncharacterized	Uncharacterized
XM_015291474.1	LRCH3	PREDICTED: Gallus gallus leucine-rich repeats and calponin homology (CH) domain containing 3 (LRCH3), transcript variant X3, mRNA	1.47979	Uncharacterized	Uncharacterized
XM_004941584.2	LRP4	PREDICTED: Gallus gallus low density lipoprotein receptor-related protein 4 (LRP4), transcript variant X1, mRNA	2.06523	Uncharacterized	Uncharacterized
XM_015289294.1	LRRFIP1	PREDICTED: Gallus gallus leucine rich repeat (in FLII) interacting protein 1 (LRRFIP1), transcript variant X34, mRNA	-1.51666	Uncharacterized	Uncharacterized
XM_015289295.1	LRRFIP1	PREDICTED: Gallus gallus leucine rich repeat (in FLII) interacting protein 1 (LRRFIP1), transcript variant X35, mRNA	-1.53024	Uncharacterized	Uncharacterized
XM_015289293.1	LRRFIP1	PREDICTED: Gallus gallus leucine rich repeat (in FLII) interacting protein 1 (LRRFIP1), transcript variant X33, mRNA	-1.56711	Uncharacterized	Uncharacterized
XM_004942490.2	LRRFIP1	PREDICTED: Gallus gallus leucine rich repeat (in FLII) interacting protein 1 (LRRFIP1), transcript variant X36, mRNA	-1.57726	Uncharacterized	Uncharacterized
XM_015289297.1	LRRFIP1	PREDICTED: Gallus gallus leucine rich repeat (in FLII) interacting protein 1 (LRRFIP1), transcript variant X37, mRNA	-1.59633	Uncharacterized	Uncharacterized
NM_001137651.1	LSM12	Gallus gallus LSM12 homolog (LSM12), mRNA	-1.56806	Uncharacterized	RNA metabolic process
XM_001234005.4	LTC4SL	PREDICTED: Gallus gallus leukotriene C4 synthase-like (LTC4SL), transcript variant X1, mRNA	-1.8206	Endoplasmic reticulum; integral component of membrane; nuclear envelope	Leukotriene biosynthetic process
XM_015293941.1	LTC4SL	PREDICTED: Gallus gallus leukotriene C4 synthase-like (LTC4SL), transcript variant X5, mRNA	-1.99498	Endoplasmic reticulum; integral component of membrane; nuclear envelope	Leukotriene biosynthetic process
XM_015297893.1	MACF1	PREDICTED: Gallus gallus microtubule-actin crosslinking factor 1 (MACF1), transcript variant X25, mRNA	1.5985	Uncharacterized	Uncharacterized
XM_003642866.3	MADCAM1	PREDICTED: Gallus gallus mucosal vascular addressin cell adhesion molecule 1 (MADCAM1), mRNA	1.87365	Uncharacterized	Uncharacterized
XM_015295428.1	MAFG	PREDICTED: Gallus gallus v-maf avian musculoaponeurotic fibrosarcoma oncogene homolog G (MAFG), transcript variant X3, mRNA	-1.43714	Nucleus	Adult behavior; regulation of cell proliferation; regulation of epidermal cell differentiation
XM_015277576.1	MAP3K1	PREDICTED: Gallus gallus mitogen-activated protein kinase kinase kinase 1, E3 ubiquitin protein ligase (MAP3K1), transcript variant X2, mRNA	1.39982	Uncharacterized	Uncharacterized
XM_015277578.1	MAP3K1	PREDICTED: Gallus gallus mitogen-activated protein kinase kinase kinase 1, E3 ubiquitin protein ligase (MAP3K1), transcript variant X4, mRNA	1.39037	Uncharacterized	Uncharacterized
XM_015277577.1	MAP3K1	PREDICTED: Gallus gallus mitogen-activated protein kinase kinase kinase 1, E3 ubiquitin protein ligase (MAP3K1), transcript variant X3, mRNA	1.35351	Uncharacterized	Uncharacterized
XM_015273356.1	MARK2	PREDICTED: Gallus gallus MAP/microtubule affinity-regulating kinase 2 (MARK2), partial mRNA	-1.70032	Uncharacterized	Uncharacterized
XM_419881.5	MB21D1	PREDICTED: Gallus gallus Mab-21 domain containing 1 (MB21D1), mRNA	1.59987	Uncharacterized	Uncharacterized
XM_015278249.1	MBNL3	PREDICTED: Gallus gallus muscleblind-like splicing regulator 3 (MBNL3), transcript variant X5, mRNA	1.30807	Cytoplasm; nucleoplasm; nucleus	Negative regulation of myoblast differentiation; regulation of alternative mRNA splicing, via spliceosome
XM_015298951.1	MED20	PREDICTED: Gallus gallus mediator complex subunit 20 (MED20), transcript variant X1, mRNA	-1.32585	Uncharacterized	Uncharacterized
XM_015287280.1	MEIS2	PREDICTED: Gallus gallus Meis homeobox 2 (MEIS2), transcript variant X6, mRNA	1.94296	Nucleus	Regulation of transcription, DNA-templated
XM_015287275.1	MEIS2	PREDICTED: Gallus gallus Meis homeobox 2 (MEIS2), transcript variant X1, mRNA	1.93679	Uncharacterized	Uncharacterized
XM_015290441.1	METTL11B	PREDICTED: Gallus gallus methyltransferase like 11B (METTL11B), transcript variant X6, mRNA	-2.63375	Uncharacterized	Uncharacterized
XR_001467747.1	METTL11B	PREDICTED: Gallus gallus methyltransferase like 11B (METTL11B), transcript variant X3, misc_RNA	-2.65969	Uncharacterized	Uncharacterized
XM_426622.5	METTL11B	PREDICTED: Gallus gallus methyltransferase like 11B (METTL11B), transcript variant X5, mRNA	-2.65983	Uncharacterized	Uncharacterized
XM_015290442.1	METTL11B	PREDICTED: Gallus gallus methyltransferase like 11B (METTL11B), transcript variant X7, mRNA	-2.68849	Uncharacterized	Uncharacterized
XM_015290440.1	METTL11B	PREDICTED: Gallus gallus methyltransferase like 11B (METTL11B), transcript variant X1, mRNA	-2.69227	Uncharacterized	Uncharacterized
XM_015290444.1	METTL11B	PREDICTED: Gallus gallus methyltransferase like 11B (METTL11B), transcript variant X9, mRNA	-2.75617	Uncharacterized	Uncharacterized
XM_015290443.1	METTL11B	PREDICTED: Gallus gallus methyltransferase like 11B (METTL11B), transcript variant X8, mRNA	-2.75882	Uncharacterized	Uncharacterized
XR_001467748.1	METTL11B	PREDICTED: Gallus gallus methyltransferase like 11B (METTL11B), transcript variant X4, misc_RNA	-2.77885	Uncharacterized	Uncharacterized
XM_015275017.1	METTL21C	PREDICTED: Gallus gallus methyltransferase like 21C (METTL21C), transcript variant X2, mRNA	-2.97255	Uncharacterized	Uncharacterized
XM_015275012.1	METTL21C	PREDICTED: Gallus gallus methyltransferase like 21C (METTL21C), transcript variant X1, mRNA	-3.08386	Uncharacterized	Uncharacterized
XM_015300024.1	MEX3D	PREDICTED: Gallus gallus mex-3 RNA binding family member D (MEX3D), mRNA	-1.65192	Uncharacterized	Uncharacterized
XM_015291424.1	MFN1	PREDICTED: Gallus gallus mitofusin 1 (MFN1), transcript variant X1, mRNA	-1.32226	Integral component of membrane; mitochondrial outer membrane	Mitochondrial fusion
XM_015285183.1	MGAT3	PREDICTED: Gallus gallus mannosyl (beta-1,4-)-glycoprotein beta-1,4-N-acetylglucosaminyltransferase (MGAT3), transcript variant X2, mRNA	1.47468	Uncharacterized	Uncharacterized
XM_015289924.1	MGAT5	PREDICTED: Gallus gallus mannosyl (alpha-1,6-)-glycoprotein beta-1,6-N-acetyl-glucosaminyltransferase (MGAT5), transcript variant X2, mRNA	1.31656	Golgi apparatus; integral component of membrane	Protein N-linked glycosylation
XM_015295283.1	MGAT5B	PREDICTED: Gallus gallus mannosyl (alpha-1,6-)-glycoprotein beta-1,6-N-acetyl-glucosaminyltransferase, isozyme B (MGAT5B), transcript variant X1, mRNA	1.4407	Golgi apparatus; integral component of membrane	Protein N-linked glycosylation; protein O-linked glycosylation via serine
XR_001469323.1	MGAT5B	PREDICTED: Gallus gallus mannosyl (alpha-1,6-)-glycoprotein beta-1,6-N-acetyl-glucosaminyltransferase, isozyme B (MGAT5B), transcript variant X2, misc_RNA	1.43578	Uncharacterized	Uncharacterized
XM_015290146.1	MGST1	PREDICTED: Gallus gallus microsomal glutathione S-transferase 1 (MGST1), transcript variant X2, mRNA	1.61753	Integral component of membrane; mitochondrion	Cellular response to lipid hydroperoxide; glutathione metabolic process; oxidation-reduction process
XM_015290135.1	MGST1	PREDICTED: Gallus gallus microsomal glutathione S-transferase 1 (MGST1), transcript variant X1, mRNA	1.58411	Integral component of membrane; mitochondrion	Cellular response to lipid hydroperoxide; glutathione metabolic process; oxidation-reduction process
NM_001031576.2	MICAL1	Gallus gallus microtubule associated monooxygenase, calponin and LIM domain containing 1 (MICAL1), mRNA	2.48345	Hippocampal mossy fiber expansion	Actin filament depolymerization; negative regulation of cysteine-type endopeptidase activity involved in apoptotic process; negative regulation of protein phosphorylation; regulation of regulated secretory pathway; sulfur oxidation
NM_001305091.1	MIF	Gallus gallus macrophage migration inhibitory factor (glycosylation-inhibiting factor) (MIF), mRNA	1.92557	Nucleus	Regulation of transcription, DNA-templated
XM_004936770.2	MKNK1	PREDICTED: Gallus gallus MAP kinase interacting serine/threonine kinase 1 (MKNK1), transcript variant X3, mRNA	-1.41826	Uncharacterized	Uncharacterized
XM_015282064.1	MKX	PREDICTED: Gallus gallus mohawk homeobox (MKX), transcript variant X1, mRNA	1.97672	Nucleus	Regulation of transcription, DNA-templated
XM_419475.5	MOCS1	PREDICTED: Gallus gallus molybdenum cofactor synthesis 1 (MOCS1), transcript variant X1, mRNA	-1.55094	Uncharacterized	Uncharacterized
XM_004935377.2	MOCS1	PREDICTED: Gallus gallus molybdenum cofactor synthesis 1 (MOCS1), transcript variant X2, mRNA	-1.55107	Uncharacterized	Uncharacterized
XM_015283805.1	MOCS1	PREDICTED: Gallus gallus molybdenum cofactor synthesis 1 (MOCS1), transcript variant X3, mRNA	-1.56315	Uncharacterized	Uncharacterized
XM_003641374.3	MPEG1	PREDICTED: Gallus gallus macrophage expressed 1 (MPEG1), mRNA	2.18106	Integral component of membrane	Defense response to bacterium
NM_001001782.1	MPL	Gallus gallus MPL proto-oncogene, thrombopoietin receptor (MPL), mRNA	-2.73646	Integral component of membrane	Uncharacterized
XM_015290975.1	MPL	PREDICTED: Gallus gallus MPL proto-oncogene, thrombopoietin receptor (MPL), transcript variant X2, mRNA	-2.74835	Uncharacterized	Uncharacterized
XM_015290979.1	MPL	PREDICTED: Gallus gallus MPL proto-oncogene, thrombopoietin receptor (MPL), transcript variant X6, mRNA	-2.75946	Uncharacterized	Uncharacterized
XM_015290976.1	MPL	PREDICTED: Gallus gallus MPL proto-oncogene, thrombopoietin receptor (MPL), transcript variant X3, mRNA	-2.83145	Uncharacterized	Uncharacterized
XM_015290974.1	MPL	PREDICTED: Gallus gallus MPL proto-oncogene, thrombopoietin receptor (MPL), transcript variant X1, mRNA	-2.83633	Uncharacterized	Uncharacterized
XM_015290978.1	MPL	PREDICTED: Gallus gallus MPL proto-oncogene, thrombopoietin receptor (MPL), transcript variant X5, mRNA	-2.84489	Uncharacterized	Uncharacterized
NM_204489.1	MRAS	Gallus gallus muscle RAS oncogene homolog (MRAS), mRNA	3.56006	Membrane	Cellular response to leukemia inhibitory factor; signal transduction
XM_015274896.1	mrpl52	PREDICTED: Gallus gallus uncharacterized LOC101751307 (LOC101751307), transcript variant X2, mRNA	-1.36947	Uncharacterized	Uncharacterized
XM_015274895.1	mrpl52	PREDICTED: Gallus gallus uncharacterized LOC101751307 (LOC101751307), transcript variant X1, mRNA	-1.37528	Uncharacterized	Uncharacterized
XM_015286027.1	MRPS26	PREDICTED: Gallus gallus mitochondrial ribosomal protein S26 (MRPS26), transcript variant X1, mRNA	-1.52488	Uncharacterized	Uncharacterized
XM_414239.5	MRVLDC3	PREDICTED: Gallus gallus MARVEL domain-containing protein 3 (MRVLDC3), transcript variant X2, mRNA	-1.49056	Uncharacterized	Uncharacterized
XM_003643079.3	MSH3	PREDICTED: Gallus gallus mutS homolog 3 (MSH3), mRNA	-1.63051	Uncharacterized	Uncharacterized
XM_015296175.1	MSI2	PREDICTED: Gallus gallus musashi RNA-binding protein 2 (MSI2), transcript variant X10, mRNA	-1.83045	Cytoplasm; polysome; ribonucleoprotein complex	Stem cell development
XM_015296179.1	MSI2	PREDICTED: Gallus gallus musashi RNA-binding protein 2 (MSI2), transcript variant X16, mRNA	-1.83411	Uncharacterized	Uncharacterized
XM_015296185.1	MSI2	PREDICTED: Gallus gallus musashi RNA-binding protein 2 (MSI2), transcript variant X21, mRNA	-1.86303	Uncharacterized	Uncharacterized
XM_015296166.1	MSI2	PREDICTED: Gallus gallus musashi RNA-binding protein 2 (MSI2), transcript variant X1, mRNA	-1.87192	Uncharacterized	Uncharacterized
XM_015296177.1	MSI2	PREDICTED: Gallus gallus musashi RNA-binding protein 2 (MSI2), transcript variant X12, mRNA	-1.8752	Uncharacterized	Uncharacterized
XR_001469490.1	MSI2	PREDICTED: Gallus gallus musashi RNA-binding protein 2 (MSI2), transcript variant X15, misc_RNA	-1.8773	Uncharacterized	Uncharacterized
XM_015296173.1	MSI2	PREDICTED: Gallus gallus musashi RNA-binding protein 2 (MSI2), transcript variant X9, mRNA	-1.88599	Uncharacterized	Uncharacterized
XM_015296178.1	MSI2	PREDICTED: Gallus gallus musashi RNA-binding protein 2 (MSI2), transcript variant X14, mRNA	-1.88749	Uncharacterized	Uncharacterized
XM_015296172.1	MSI2	PREDICTED: Gallus gallus musashi RNA-binding protein 2 (MSI2), transcript variant X8, mRNA	-1.8902	Uncharacterized	Uncharacterized
XM_015296169.1	MSI2	PREDICTED: Gallus gallus musashi RNA-binding protein 2 (MSI2), transcript variant X4, mRNA	-1.90858	Uncharacterized	Uncharacterized
XM_015296171.1	MSI2	PREDICTED: Gallus gallus musashi RNA-binding protein 2 (MSI2), transcript variant X6, mRNA	-1.91071	Uncharacterized	Uncharacterized
XR_001469489.1	MSI2	PREDICTED: Gallus gallus musashi RNA-binding protein 2 (MSI2), transcript variant X13, misc_RNA	-1.91098	Uncharacterized	Uncharacterized
XM_015296182.1	MSI2	PREDICTED: Gallus gallus musashi RNA-binding protein 2 (MSI2), transcript variant X19, mRNA	-1.9112	Uncharacterized	Uncharacterized
XR_001469488.1	MSI2	PREDICTED: Gallus gallus musashi RNA-binding protein 2 (MSI2), transcript variant X7, misc_RNA	-1.91587	Uncharacterized	Uncharacterized
XM_015296170.1	MSI2	PREDICTED: Gallus gallus musashi RNA-binding protein 2 (MSI2), transcript variant X5, mRNA	-1.91626	Uncharacterized	Uncharacterized
XM_015296183.1	MSI2	PREDICTED: Gallus gallus musashi RNA-binding protein 2 (MSI2), transcript variant X20, mRNA	-1.97708	Uncharacterized	Uncharacterized
NM_001031112.1	MSN	Gallus gallus moesin (MSN), mRNA	1.48176	Cytoskeleton	Uncharacterized
NM_205213.1	MST1	Gallus gallus macrophage stimulating 1 (hepatocyte growth factor-like) (MST1), mRNA	2.34237	Uncharacterized	Uncharacterized
XM_004937810.2	MTERF2	PREDICTED: Gallus gallus mitochondrial transcription termination factor 2 (MTERF2), transcript variant X1, mRNA	-1.51118	Uncharacterized	Uncharacterized
XM_015291279.1	MUTYH	PREDICTED: Gallus gallus mutY DNA glycosylase (MUTYH), transcript variant X2, mRNA	1.73027	Uncharacterized	Uncharacterized
XM_004936749.2	MUTYH	PREDICTED: Gallus gallus mutY DNA glycosylase (MUTYH), transcript variant X1, mRNA	1.67963	Uncharacterized	Uncharacterized
XM_015299698.1	MVP	PREDICTED: Gallus gallus major vault protein (MVP), transcript variant X5, mRNA	1.65986	Cytoskeleton; cytosol; nucleus; perinuclear region of cytoplasm	ERBB signaling pathway; negative regulation of protein autophosphorylation; negative regulation of protein tyrosine kinase activity; negative regulation of signaling
XM_015299694.1	MVP	PREDICTED: Gallus gallus major vault protein (MVP), transcript variant X1, mRNA	1.65702	Cytoskeleton; cytosol; nucleus; perinuclear region of cytoplasm	ERBB signaling pathway; negative regulation of protein autophosphorylation; negative regulation of protein tyrosine kinase activity; negative regulation of signaling
XM_015299696.1	MVP	PREDICTED: Gallus gallus major vault protein (MVP), transcript variant X3, mRNA	1.65632	Cytoskeleton; cytosol; nucleus; perinuclear region of cytoplasm	ERBB signaling pathway; negative regulation of protein autophosphorylation; negative regulation of protein tyrosine kinase activity; negative regulation of signaling
XM_015299697.1	MVP	PREDICTED: Gallus gallus major vault protein (MVP), transcript variant X4, mRNA	1.62499	Cytoskeleton; cytosol; nucleus; perinuclear region of cytoplasm	ERBB signaling pathway; negative regulation of protein autophosphorylation; negative regulation of protein tyrosine kinase activity; negative regulation of signaling
NM_001006336.1	MVP	Gallus gallus major vault protein (MVP), mRNA	1.62157	Cytoplasm; nucleus	Uncharacterized
XM_015299695.1	MVP	PREDICTED: Gallus gallus major vault protein (MVP), transcript variant X2, mRNA	1.62097	Cytoskeleton; cytosol; nucleus; perinuclear region of cytoplasm	ERBB signaling pathway; negative regulation of protein autophosphorylation; negative regulation of protein tyrosine kinase activity; negative regulation of signaling
NM_204636.2	MXRA8	Gallus gallus matrix-remodelling associated 8 (MXRA8), mRNA	5.0982	Cell surface; integral component of membrane	Establishment of glial blood-brain barrier
XM_015295126.1	MYH10	PREDICTED: Gallus gallus myosin, heavy chain 10, non-muscle (MYH10), transcript variant X3, mRNA	1.7348	Myosin complex	Uncharacterized
XM_015282190.1	MYLK4	PREDICTED: Gallus gallus myosin light chain kinase family, member 4 (MYLK4), transcript variant X3, mRNA	-3.28063	Uncharacterized	Uncharacterized
XM_015282191.1	MYLK4	PREDICTED: Gallus gallus myosin light chain kinase family, member 4 (MYLK4), transcript variant X4, mRNA	-3.31092	Uncharacterized	Uncharacterized
XM_418978.5	MYLK4	PREDICTED: Gallus gallus myosin light chain kinase family, member 4 (MYLK4), transcript variant X1, mRNA	-3.50868	Uncharacterized	Uncharacterized
XM_015282188.1	MYLK4	PREDICTED: Gallus gallus myosin light chain kinase family, member 4 (MYLK4), transcript variant X2, mRNA	-3.54482	Uncharacterized	Uncharacterized
XM_015296071.1	MYO18A	PREDICTED: Gallus gallus myosin XVIIIA (MYO18A), transcript variant X12, mRNA	-1.73686	Uncharacterized	Uncharacterized
XM_015296072.1	MYO18A	PREDICTED: Gallus gallus myosin XVIIIA (MYO18A), transcript variant X13, mRNA	-1.83789	Uncharacterized	Uncharacterized
XM_015296069.1	MYO18A	PREDICTED: Gallus gallus myosin XVIIIA (MYO18A), transcript variant X10, mRNA	-2.03781	Uncharacterized	Uncharacterized
XM_004942576.2	MYO1B	PREDICTED: Gallus gallus myosin IB (MYO1B), transcript variant X7, mRNA	-1.34243	Uncharacterized	Uncharacterized
XM_015284738.1	MYO6	PREDICTED: Gallus gallus myosin VI (MYO6), transcript variant X1, mRNA	-1.36205	Clathrin-coated endocytic vesicle; filamentous actin; Golgi apparatus; myosin complex; nuclear membrane; perinuclear region of cytoplasm; RNA polymerase II, holoenzyme; ruffle	DNA damage response, signal transduction by p53 class mediator; endocytosis; positive regulation of transcription by RNA polymerase II]; regulation of secretion
XM_015300068.1	MYO9B	PREDICTED: Gallus gallus myosin IXB (MYO9B), transcript variant X10, mRNA	1.50727	Uncharacterized	Uncharacterized
XM_015300064.1	MYO9B	PREDICTED: Gallus gallus myosin IXB (MYO9B), transcript variant X7, mRNA	1.45811	Actin filament; cell cortex; cytosol; myosin complex; perinuclear region of cytoplasm	Actin filament-based movement; intracellular signal transduction; regulation of Rho protein signal transduction; Roundabout signaling pathway
XM_015300066.1	MYO9B	PREDICTED: Gallus gallus myosin IXB (MYO9B), transcript variant X8, mRNA	1.44769	Uncharacterized	Uncharacterized
XM_015300061.1	MYO9B	PREDICTED: Gallus gallus myosin IXB (MYO9B), transcript variant X4, mRNA	1.39965	Uncharacterized	Uncharacterized
XM_015277934.1	MYOM1	PREDICTED: Gallus gallus myomesin 1 (MYOM1), transcript variant X3, mRNA	-1.70516	Uncharacterized	Uncharacterized
XM_004942018.2	MYPN	PREDICTED: Gallus gallus myopalladin (MYPN), transcript variant X1, mRNA	-1.40175	Uncharacterized	Uncharacterized
XM_421565.5	MYPN	PREDICTED: Gallus gallus myopalladin (MYPN), transcript variant X2, mRNA	-1.40571	Uncharacterized	Uncharacterized
XM_004938662.2	NAA16	PREDICTED: Gallus gallus N(alpha)-acetyltransferase 16, NatA auxiliary subunit (NAA16), transcript variant X1, mRNA	-1.40182	Uncharacterized	Uncharacterized
XM_015276750.1	NAA16	PREDICTED: Gallus gallus N(alpha)-acetyltransferase 16, NatA auxiliary subunit (NAA16), transcript variant X5, mRNA	-1.4415	Uncharacterized	Uncharacterized
XM_015291703.1	NAALADL2	PREDICTED: Gallus gallus N-acetylated alpha-linked acidic dipeptidase-like 2 (NAALADL2), transcript variant X2, mRNA	3.97194	Uncharacterized	Uncharacterized
XR_001467440.1	NABP1	PREDICTED: Gallus gallus nucleic acid binding protein 1 (NABP1), transcript variant X2, misc_RNA	1.73746	Uncharacterized	Uncharacterized
XM_421902.5	NABP1	PREDICTED: Gallus gallus nucleic acid binding protein 1 (NABP1), transcript variant X1, mRNA	1.73617	Cytosol; nuclear chromosome, telomeric region; nucleoplasm; SOSS complex	Double-strand break repair via homologous recombination; mitotic cell cycle checkpoint; response to ionizing radiation
NM_001007975.1	NANS	Gallus gallus N-acetylneuraminic acid synthase (NANS), mRNA	1.68068	Cytosol	Carbohydrate biosynthetic process
XM_015283141.1	NAP1L1	PREDICTED: Gallus gallus nucleosome assembly protein 1-like 1 (NAP1L1), transcript variant X2, mRNA	1.46332	Cytoplasm; nucleus	Nucleosome assembly; positive regulation of neural precursor cell proliferation; positive regulation of neurogenesis
XM_004937577.1	NAP1L1	PREDICTED: Gallus gallus nucleosome assembly protein 1-like 1 (NAP1L1), transcript variant X3, mRNA	1.46315	Uncharacterized	Uncharacterized
XM_004937580.1	NAP1L1	PREDICTED: Gallus gallus nucleosome assembly protein 1-like 1 (NAP1L1), transcript variant X4, mRNA	1.34023	Uncharacterized	Uncharacterized
XM_015286010.1	NAT8L	PREDICTED: Gallus gallus N-acetyltransferase 8-like (GCN5-related, putative) (NAT8L), mRNA	2.49283	Uncharacterized	Uncharacterized
NM_205143.1	NCALD	Gallus gallus neurocalcin delta (NCALD), mRNA	3.74353	Uncharacterized	Calcium-mediated signaling; regulation of systemic arterial blood pressure
XM_015298033.1	NCAM1	PREDICTED: Gallus gallus neural cell adhesion molecule 1 (NCAM1), transcript variant X2, mRNA	1.91469	Uncharacterized	Uncharacterized
XM_015298038.1	NCAM1	PREDICTED: Gallus gallus neural cell adhesion molecule 1 (NCAM1), transcript variant X7, mRNA	1.90861	Uncharacterized	Uncharacterized
XM_015298035.1	NCAM1	PREDICTED: Gallus gallus neural cell adhesion molecule 1 (NCAM1), transcript variant X4, mRNA	1.90308	Uncharacterized	Uncharacterized
XM_015298043.1	NCAM1	PREDICTED: Gallus gallus neural cell adhesion molecule 1 (NCAM1), transcript variant X11, mRNA	1.8969	Uncharacterized	Uncharacterized
XM_015298036.1	NCAM1	PREDICTED: Gallus gallus neural cell adhesion molecule 1 (NCAM1), transcript variant X5, mRNA	1.89621	Cytosol; integral component of membrane; plasma membrane	Cell adhesion
XM_015298032.1	NCAM1	PREDICTED: Gallus gallus neural cell adhesion molecule 1 (NCAM1), transcript variant X1, mRNA	1.8787	Uncharacterized	Uncharacterized
XM_015298037.1	NCAM1	PREDICTED: Gallus gallus neural cell adhesion molecule 1 (NCAM1), transcript variant X6, mRNA	1.86881	Uncharacterized	Uncharacterized
XM_015298044.1	NCAM1	PREDICTED: Gallus gallus neural cell adhesion molecule 1 (NCAM1), transcript variant X12, mRNA	1.86043	Uncharacterized	Uncharacterized
XM_015298040.1	NCAM1	PREDICTED: Gallus gallus neural cell adhesion molecule 1 (NCAM1), transcript variant X8, mRNA	1.85708	Uncharacterized	Uncharacterized
NM_001128828.2	NCAM1	Gallus gallus neural cell adhesion molecule 1 (NCAM1), transcript variant 1, mRNA	1.84512	Integral component of membrane	Cell adhesion
XM_015298042.1	NCAM1	PREDICTED: Gallus gallus neural cell adhesion molecule 1 (NCAM1), transcript variant X10, mRNA	1.8253	Uncharacterized	Uncharacterized
XM_015298041.1	NCAM1	PREDICTED: Gallus gallus neural cell adhesion molecule 1 (NCAM1), transcript variant X9, mRNA	1.81506	Uncharacterized	Uncharacterized
XM_015298034.1	NCAM1	PREDICTED: Gallus gallus neural cell adhesion molecule 1 (NCAM1), transcript variant X3, mRNA	1.78624	Uncharacterized	Uncharacterized
XM_015285356.1	NCF4	PREDICTED: Gallus gallus neutrophil cytosolic factor 4, 40kDa (NCF4), transcript variant X3, mRNA	1.9487	Uncharacterized	Uncharacterized
XM_015285353.1	NCF4	PREDICTED: Gallus gallus neutrophil cytosolic factor 4, 40kDa (NCF4), transcript variant X2, mRNA	1.85921	Uncharacterized	Uncharacterized
XM_015285351.1	NCF4	PREDICTED: Gallus gallus neutrophil cytosolic factor 4, 40kDa (NCF4), transcript variant X1, mRNA	1.85066	Uncharacterized	Uncharacterized
XM_015285360.1	NCF4	PREDICTED: Gallus gallus neutrophil cytosolic factor 4, 40kDa (NCF4), transcript variant X4, mRNA	1.84694	Uncharacterized	Uncharacterized
NM_001039272.1	NCF4	Gallus gallus neutrophil cytosolic factor 4, 40kDa (NCF4), mRNA	1.8269	NADPH oxidase complex	Phagocytosis; respiratory burst
XM_004947206.2	NCOA5	PREDICTED: Gallus gallus nuclear receptor coactivator 5 (NCOA5), transcript variant X2, mRNA	2.55531	Uncharacterized	Uncharacterized
XM_015295827.1	NCOR1	PREDICTED: Gallus gallus nuclear receptor corepressor 1 (NCOR1), transcript variant X3, mRNA	-1.93724	Uncharacterized	Uncharacterized
XM_015295826.1	NCOR1	PREDICTED: Gallus gallus nuclear receptor corepressor 1 (NCOR1), transcript variant X2, mRNA	-1.97529	Uncharacterized	Uncharacterized
XM_004946661.2	NCOR1	PREDICTED: Gallus gallus nuclear receptor corepressor 1 (NCOR1), transcript variant X7, mRNA	-2.02436	Uncharacterized	Uncharacterized
XM_015279338.1	NCS1	PREDICTED: Gallus gallus neuronal calcium sensor 1 (NCS1), transcript variant X1, mRNA	4.05756	Uncharacterized	Uncharacterized
XM_015279339.1	NCS1	PREDICTED: Gallus gallus neuronal calcium sensor 1 (NCS1), transcript variant X2, mRNA	3.91255	Axon; cell junction; dendrite; Golgi apparatus; perinuclear region of cytoplasm; postsynaptic density; postsynaptic membrane	Regulation of neuron projection development
XM_015275348.1	NDFIP2	PREDICTED: Gallus gallus Nedd4 family interacting protein 2 (NDFIP2), transcript variant X2, mRNA	-1.57471	Uncharacterized	Uncharacterized
XM_015275343.1	NDFIP2	PREDICTED: Gallus gallus Nedd4 family interacting protein 2 (NDFIP2), transcript variant X1, mRNA	-1.58522	Uncharacterized	Uncharacterized
NM_001031247.1	NDUFA10	Gallus gallus NADH dehydrogenase (ubiquinone) 1 alpha subcomplex, 10, 42kDa (NDUFA10), mRNA	-1.53633	Mitochondrial matrix; mitochondrial respiratory chain complex I	Mitochondrial electron transport, NADH to ubiquinone
XM_004944143.2	NECAB2	PREDICTED: Gallus gallus N-terminal EF-hand calcium binding protein 2 (NECAB2), transcript variant X1, mRNA	-2.35721	Uncharacterized	Uncharacterized
NM_001030750.1	NEDD1	Gallus gallus neural precursor cell expressed, developmentally down-regulated 1 (NEDD1), mRNA	-1.30662	Uncharacterized	Uncharacterized
XM_015283828.1	NEDD1	PREDICTED: Gallus gallus neural precursor cell expressed, developmentally down-regulated 1 (NEDD1), transcript variant X8, mRNA	-1.3092	Uncharacterized	Uncharacterized
XM_015283822.1	NEDD1	PREDICTED: Gallus gallus neural precursor cell expressed, developmentally down-regulated 1 (NEDD1), transcript variant X6, mRNA	-1.31251	Uncharacterized	Uncharacterized
NM_205033.2	NES	Gallus gallus nestin (NES), mRNA	3.47681	Intermediate filament	Uncharacterized
NM_001012910.1	NEURL1	Gallus gallus neuralized E3 ubiquitin protein ligase 1 (NEURL1), mRNA	2.69435	Uncharacterized	Uncharacterized
XM_015297919.1	NIPAL3	PREDICTED: Gallus gallus NIPA-like domain containing 3 (NIPAL3), transcript variant X2, mRNA	1.47441	Integral component of membrane	Magnesium ion transport
XM_015297920.1	NIPAL3	PREDICTED: Gallus gallus NIPA-like domain containing 3 (NIPAL3), transcript variant X5, mRNA	1.45265	Uncharacterized	Uncharacterized
XM_004939079.2	NKTR	PREDICTED: Gallus gallus natural killer-tumor recognition sequence (NKTR), transcript variant X8, mRNA	-3.45064	Uncharacterized	Protein folding
XM_015277604.1	NLN	PREDICTED: Gallus gallus neurolysin (metallopeptidase M3 family) (NLN), transcript variant X4, mRNA	1.70337	Uncharacterized	Uncharacterized
XM_015289860.1	NMI	PREDICTED: Gallus gallus N-myc (and STAT) interactor (NMI), mRNA	1.72758	Uncharacterized	Uncharacterized
XM_418549.5	NOM1	PREDICTED: Gallus gallus nucleolar protein with MIF4G domain 1 (NOM1), mRNA	1.51124	Uncharacterized	Uncharacterized
NM_001031203.1	NPC2	Gallus gallus Niemann-Pick disease, type C2 (NPC2), mRNA	2.2044	Cell	Intracellular cholesterol transport
XM_015293167.1	NR2C2	PREDICTED: Gallus gallus nuclear receptor subfamily 2, group C, member 2 (NR2C2), transcript variant X7, mRNA	-1.78616	Uncharacterized	Uncharacterized
XM_015289368.1	NRP2	PREDICTED: Gallus gallus neuropilin 2 (NRP2), transcript variant X2, mRNA	1.89819	Integral component of membrane	Angiogenesis; Axon guidance
XM_015289367.1	NRP2	PREDICTED: Gallus gallus neuropilin 2 (NRP2), transcript variant X1, mRNA	1.87419	Uncharacterized	Uncharacterized
XM_015286582.1	NUCB2	PREDICTED: Gallus gallus nucleobindin 2 (NUCB2), transcript variant X1, mRNA	1.43435	Uncharacterized	Uncharacterized
NM_001257298.1	NUDT3	Gallus gallus nudix (nucleoside diphosphate linked moiety X)-type motif 3 (NUDT3), mRNA	-1.75534	Cytoplasm; cytosol; nucleus	Adenosine 5'-(hexahydrogen pentaphosphate) catabolic process; diadenosine hexaphosphate catabolic process; diadenosine pentaphosphate catabolic process; diphosphoinositol polyphosphate catabolic process; diphosphoinositol polyphosphate metabolic process
NM_204422.1	Ocm	Gallus gallus oncomodulin 2 (OCM), mRNA	-2.67934	Cytoplasm; nucleus	Regulation of cytosolic calcium ion concentration
XM_004940577.2	OCRL	PREDICTED: Gallus gallus oculocerebrorenal syndrome of Lowe (OCRL), transcript variant X3, mRNA	-1.49375	Uncharacterized	Uncharacterized
XM_015284796.1	OGFRL1	PREDICTED: Gallus gallus opioid growth factor receptor-like 1 (OGFRL1), transcript variant X2, mRNA	1.55516	Uncharacterized	Uncharacterized
NM_001031526.1	OLIG2	Gallus gallus oligodendrocyte lineage transcription factor 2 (OLIG2), mRNA	-2.06134	Cytoplasm; nucleus	Myelination; negative regulation of neuron differentiation; negative regulation of transcription by RNA polymerase II; neuron fate commitment; positive regulation of oligodendrocyte differentiation; spinal cord motor neuron differentiation; spinal cord oligodendrocyte cell fate specification; thalamus development
NM_001030658.1	ORAI1	Gallus gallus ORAI calcium release-activated calcium modulator 1 (ORAI1), mRNA	-1.73718	Integral component of plasma membrane; membrane; plasma membrane	Adaptive immune response; positive regulation of calcium ion transport; store-operated calcium entry
XM_015286676.1	osbpl5	PREDICTED: Gallus gallus oxysterol binding protein-like 5 (OSBPL5), transcript variant X7, mRNA	1.56176	Uncharacterized	Uncharacterized
XM_004937203.2	OSMR	PREDICTED: Gallus gallus oncostatin M receptor (OSMR), transcript variant X4, mRNA	-1.34795	Apical plasma membrane; external side of plasma membrane; oncostatin-M receptor complex; receptor complex	Positive regulation of cell proliferation
XR_213220.2	P2RX7	PREDICTED: Gallus gallus purinergic receptor P2X, ligand gated ion channel, 7 (P2RX7), transcript variant X2, misc_RNA	1.86494	Uncharacterized	Uncharacterized
XR_001463256.1	P2RX7	PREDICTED: Gallus gallus purinergic receptor P2X, ligand gated ion channel, 7 (P2RX7), transcript variant X3, misc_RNA	1.39091	Uncharacterized	Uncharacterized
XM_015297906.1	PABPC4	PREDICTED: Gallus gallus poly(A) binding protein, cytoplasmic 4 (inducible form) (PABPC4), mRNA	-1.61098	Cytoplasm; cytoplasmic stress granule; cytosol; nucleus; ribonucleoprotein complex	Myeloid cell development; regulation of mRNA stability
XM_015296805.1	PANK4	PREDICTED: Gallus gallus pantothenate kinase 4 (PANK4), transcript variant X1, mRNA	-1.77043	Uncharacterized	Uncharacterized
NM_001244912.1	PANK4	Gallus gallus pantothenate kinase 4 (PANK4), mRNA	-1.79347	Uncharacterized	Coenzyme A biosynthetic process
XM_015289219.1	PCNT	PREDICTED: Gallus gallus pericentrin (PCNT), transcript variant X11, mRNA	-1.38516	Uncharacterized	Uncharacterized
XM_004943815.2	PDE8A	PREDICTED: Gallus gallus phosphodiesterase 8A (PDE8A), transcript variant X2, mRNA	-1.43182	Uncharacterized	Uncharacterized
XM_004943816.2	PDE8A	PREDICTED: Gallus gallus phosphodiesterase 8A (PDE8A), transcript variant X3, mRNA	-1.56549	Uncharacterized	Uncharacterized
NM_204110.3	PDIA3	Gallus gallus protein disulfide isomerase family A, member 3 (PDIA3), mRNA	1.51567	Cell surface; endoplasmic reticulum; endoplasmic reticulum lumen; extracellular space; melanosome; MHC class I peptide loading complex; myelin sheath	Cell redox homeostasis; cellular response to interleukin-7; positive regulation of extrinsic apoptotic signaling pathway; protein folding; response to endoplasmic reticulum stress
XM_015276302.1	PDLIM5	PREDICTED: Gallus gallus PDZ and LIM domain 5 (PDLIM5), transcript variant X9, mRNA	1.51013	Uncharacterized	Uncharacterized
XM_015276312.1	PDLIM5	PREDICTED: Gallus gallus PDZ and LIM domain 5 (PDLIM5), transcript variant X19, mRNA	-1.73871	Uncharacterized	Uncharacterized
XM_015293820.1	PDLIM7	PREDICTED: Gallus gallus PDZ and LIM domain 7 (enigma) (PDLIM7), transcript variant X23, mRNA	1.89356	Uncharacterized	Uncharacterized
XM_015293798.1	PDLIM7	PREDICTED: Gallus gallus PDZ and LIM domain 7 (enigma) (PDLIM7), transcript variant X3, mRNA	1.88185	Uncharacterized	Uncharacterized
XM_015293804.1	PDLIM7	PREDICTED: Gallus gallus PDZ and LIM domain 7 (enigma) (PDLIM7), transcript variant X8, mRNA	1.87932	Uncharacterized	Uncharacterized
XM_015293811.1	PDLIM7	PREDICTED: Gallus gallus PDZ and LIM domain 7 (enigma) (PDLIM7), transcript variant X15, mRNA	1.86321	Uncharacterized	Uncharacterized
XM_015293796.1	PDLIM7	PREDICTED: Gallus gallus PDZ and LIM domain 7 (enigma) (PDLIM7), transcript variant X1, mRNA	1.8604	Uncharacterized	Uncharacterized
XM_015293814.1	PDLIM7	PREDICTED: Gallus gallus PDZ and LIM domain 7 (enigma) (PDLIM7), transcript variant X17, mRNA	1.85598	Uncharacterized	Uncharacterized
XM_015293806.1	PDLIM7	PREDICTED: Gallus gallus PDZ and LIM domain 7 (enigma) (PDLIM7), transcript variant X10, mRNA	1.85485	Uncharacterized	Uncharacterized
XM_015293817.1	PDLIM7	PREDICTED: Gallus gallus PDZ and LIM domain 7 (enigma) (PDLIM7), transcript variant X20, mRNA	1.84942	Uncharacterized	Uncharacterized
XM_015293819.1	PDLIM7	PREDICTED: Gallus gallus PDZ and LIM domain 7 (enigma) (PDLIM7), transcript variant X22, mRNA	1.83918	Uncharacterized	Uncharacterized
XM_015293801.1	PDLIM7	PREDICTED: Gallus gallus PDZ and LIM domain 7 (enigma) (PDLIM7), transcript variant X6, mRNA	1.8351	Uncharacterized	Uncharacterized
XM_015293797.1	PDLIM7	PREDICTED: Gallus gallus PDZ and LIM domain 7 (enigma) (PDLIM7), transcript variant X2, mRNA	1.83352	Uncharacterized	Uncharacterized
XM_015293807.1	PDLIM7	PREDICTED: Gallus gallus PDZ and LIM domain 7 (enigma) (PDLIM7), transcript variant X11, mRNA	1.8329	Uncharacterized	Uncharacterized
XM_015293809.1	PDLIM7	PREDICTED: Gallus gallus PDZ and LIM domain 7 (enigma) (PDLIM7), transcript variant X13, mRNA	1.81704	Uncharacterized	Uncharacterized
XM_015293812.1	PDLIM7	PREDICTED: Gallus gallus PDZ and LIM domain 7 (enigma) (PDLIM7), transcript variant X16, mRNA	1.81195	Uncharacterized	Uncharacterized
XM_015293816.1	PDLIM7	PREDICTED: Gallus gallus PDZ and LIM domain 7 (enigma) (PDLIM7), transcript variant X19, mRNA	1.80542	Uncharacterized	Uncharacterized
XM_419804.5	PDSS2	PREDICTED: Gallus gallus prenyl (decaprenyl) diphosphate synthase, subunit 2 (PDSS2), transcript variant X1, mRNA	-1.5953	Uncharacterized	Uncharacterized
XM_003640384.3	PDXP	PREDICTED: Gallus gallus pyridoxal (pyridoxine, vitamin B6) phosphatase (PDXP), mRNA	1.32965	Actin cytoskeleton; cell-cell junction; cleavage furrow; contractile ring; cytoplasm; cytosol; lamellipodium; midbody; ruffle membrane	Actin rod assembly; cellular response to ATP; dephosphorylation; positive regulation of actin filament depolymerization; pyridoxal phosphate catabolic process; regulation of cytokinesis; regulation of mitotic nuclear division
NM_001277593.1	PDZK1IP1	Gallus gallus PDZK1 interacting protein 1 (PDZK1IP1), mRNA	-2.26858	Uncharacterized	Uncharacterized
NM_001199421.1	PEX13	Gallus gallus peroxisomal biogenesis factor 13 (PEX13), mRNA	-1.33774	Integral component of peroxisomal membrane; peroxisomal importomer complex; peroxisomal membrane	Cerebral cortex cell migration; fatty acid alpha-oxidation; locomotory behavior; microtubule-based peroxisome localization; neuron migration; protein import into peroxisome matrix, docking
NM_204985.2	PGK1	Gallus gallus phosphoglycerate kinase 1 (PGK1), mRNA	-1.53337	Cell; chromosome; cytosol	Chemical synaptic transmission; gluconeogenesis; glycolytic process; muscle cell cellular homeostasis; myoblast fusion; phosphorylation; positive regulation of oxidative phosphorylation; response to hypoxia; somatic muscle development
XM_004940411.2	PGM3	PREDICTED: Gallus gallus phosphoglucomutase 3 (PGM3), transcript variant X2, mRNA	2.28969	Uncharacterized	Uncharacterized
XM_015279817.1	PHF19	PREDICTED: Gallus gallus PHD finger protein 19 (PHF19), transcript variant X2, mRNA	-1.59571	Uncharacterized	Uncharacterized
XM_015279816.1	PHF19	PREDICTED: Gallus gallus PHD finger protein 19 (PHF19), transcript variant X1, mRNA	-1.79548	Uncharacterized	Uncharacterized
XM_015292394.1	PHKB	PREDICTED: Gallus gallus phosphorylase kinase, beta (PHKB), transcript variant X5, mRNA	-1.92631	Uncharacterized	Uncharacterized
XM_015292391.1	PHKB	PREDICTED: Gallus gallus phosphorylase kinase, beta (PHKB), transcript variant X2, mRNA	-2.05915	Phosphorylase kinase complex; plasma membrane	Glycogen metabolic process; protein phosphorylation
XM_015283152.1	PHLDA1	PREDICTED: Gallus gallus pleckstrin homology-like domain, family A, member 1 (PHLDA1), mRNA	2.34236	Uncharacterized	Uncharacterized
XM_004935371.2	PIGF	PREDICTED: Gallus gallus phosphatidylinositol glycan anchor biosynthesis, class F (PIGF), transcript variant X6, mRNA	-1.50652	Endoplasmic reticulum membrane; integral component of membrane	GPI anchor biosynthetic process
XM_004947657.2	PIGV	PREDICTED: Gallus gallus phosphatidylinositol glycan anchor biosynthesis, class V (PIGV), transcript variant X2, mRNA	1.4658	Uncharacterized	Uncharacterized
XM_015297558.1	PIGV	PREDICTED: Gallus gallus phosphatidylinositol glycan anchor biosynthesis, class V (PIGV), transcript variant X1, mRNA	1.39006	Uncharacterized	Uncharacterized
XM_004945544.2	PITPNM2	PREDICTED: Gallus gallus phosphatidylinositol transfer protein, membrane-associated 2 (PITPNM2), transcript variant X5, mRNA	1.52811	Uncharacterized	Uncharacterized
XM_015286641.1	PLEKHA7	PREDICTED: Gallus gallus pleckstrin homology domain containing, family A member 7 (PLEKHA7), transcript variant X9, mRNA	-1.48119	Uncharacterized	Uncharacterized
XM_015293366.1	plxna1	PREDICTED: Gallus gallus plexin A1 (PLXNA1), transcript variant X2, mRNA	1.46704	Uncharacterized	Uncharacterized
XM_015279031.1	PML	PREDICTED: Gallus gallus promyelocytic leukemia (PML), transcript variant X2, mRNA	1.68189	Uncharacterized	Uncharacterized
XM_015279030.1	PML	PREDICTED: Gallus gallus promyelocytic leukemia (PML), transcript variant X1, mRNA	1.66931	Uncharacterized	Uncharacterized
XM_015289160.1	PMS1	PREDICTED: Gallus gallus PMS1 homolog 1, mismatch repair system component (PMS1), transcript variant X4, mRNA	-1.61397	Mismatch repair complex; MutLalpha complex	Mismatch repair
XM_015279527.1	PNPLA7	PREDICTED: Gallus gallus patatin-like phospholipase domain containing 7 (PNPLA7), transcript variant X1, mRNA	-1.54847	Endoplasmic reticulum; integral component of membrane	Lipid catabolic process
XM_015277627.1	POSTN	PREDICTED: Gallus gallus periostin, osteoblast specific factor (POSTN), transcript variant X9, mRNA	2.57478	Uncharacterized	Uncharacterized
XM_015277605.1	POSTN	PREDICTED: Gallus gallus periostin, osteoblast specific factor (POSTN), transcript variant X5, mRNA	2.52648	Uncharacterized	Uncharacterized
XM_015277599.1	POSTN	PREDICTED: Gallus gallus periostin, osteoblast specific factor (POSTN), transcript variant X3, mRNA	2.51504	Uncharacterized	Uncharacterized
XM_015277613.1	POSTN	PREDICTED: Gallus gallus periostin, osteoblast specific factor (POSTN), transcript variant X6, mRNA	2.48497	Uncharacterized	Uncharacterized
XM_015277595.1	POSTN	PREDICTED: Gallus gallus periostin, osteoblast specific factor (POSTN), transcript variant X2, mRNA	2.48019	Uncharacterized	Uncharacterized
XM_015277603.1	POSTN	PREDICTED: Gallus gallus periostin, osteoblast specific factor (POSTN), transcript variant X4, mRNA	2.46716	Uncharacterized	Uncharacterized
XM_015277616.1	POSTN	PREDICTED: Gallus gallus periostin, osteoblast specific factor (POSTN), transcript variant X7, mRNA	2.4669	Uncharacterized	Uncharacterized
XM_015277625.1	POSTN	PREDICTED: Gallus gallus periostin, osteoblast specific factor (POSTN), transcript variant X8, mRNA	2.36586	Uncharacterized	Uncharacterized
XM_015277591.1	POSTN	PREDICTED: Gallus gallus periostin, osteoblast specific factor (POSTN), transcript variant X1, mRNA	2.35272	Uncharacterized	Uncharacterized
XM_015283687.1	PPM1B	PREDICTED: Gallus gallus protein phosphatase, Mg2+/Mn2+ dependent, 1B (PPM1B), transcript variant X2, mRNA	-1.46042	Uncharacterized	Uncharacterized
XM_004937541.2	PPP1R3A	PREDICTED: Gallus gallus protein phosphatase 1, regulatory subunit 3A (PPP1R3A), mRNA	-1.76552	Uncharacterized	Uncharacterized
XM_015297315.1	PPP2R2A	PREDICTED: Gallus gallus protein phosphatase 2, regulatory subunit B, alpha (PPP2R2A), transcript variant X3, mRNA	-1.42924	Uncharacterized	Uncharacterized
NM_001030886.1	PPP2R2A	Gallus gallus protein phosphatase 2, regulatory subunit B, alpha (PPP2R2A), mRNA	-1.44202	Protein phosphatase type 2A complex	Uncharacterized
XM_015297313.1	PPP2R2A	PREDICTED: Gallus gallus protein phosphatase 2, regulatory subunit B, alpha (PPP2R2A), transcript variant X1, mRNA	-1.46471	Uncharacterized	Uncharacterized
XM_015285619.1	PPP3CA	PREDICTED: Gallus gallus protein phosphatase 3, catalytic subunit, alpha isozyme (PPP3CA), transcript variant X2, mRNA	-1.36141	Uncharacterized	Uncharacterized
XM_015280721.1	PPP6R2	PREDICTED: Gallus gallus protein phosphatase 6, regulatory subunit 2 (PPP6R2), transcript variant X6, mRNA	-1.50078	Cytosol; intracellular membrane-bounded organelle	Uncharacterized
XM_015280352.1	PPP6R2	PREDICTED: Gallus gallus protein phosphatase 6, regulatory subunit 2 (PPP6R2), transcript variant X5, mRNA	-1.51876	Uncharacterized	Uncharacterized
XM_015278843.1	PPP6R2	PREDICTED: Gallus gallus protein phosphatase 6, regulatory subunit 2 (PPP6R2), transcript variant X1, mRNA	-1.5284	Uncharacterized	Uncharacterized
XM_015279402.1	PPP6R2	PREDICTED: Gallus gallus protein phosphatase 6, regulatory subunit 2 (PPP6R2), transcript variant X2, mRNA	-1.53405	Uncharacterized	Uncharacterized
XM_004935086.2	PQLC1	PREDICTED: Gallus gallus PQ loop repeat containing 1 (PQLC1), transcript variant X3, mRNA	1.36204	Uncharacterized	Uncharacterized
XM_015290315.1	PRKAB2	PREDICTED: Gallus gallus protein kinase, AMP-activated, beta 2 non-catalytic subunit (PRKAB2), transcript variant X6, mRNA	-1.88839	Uncharacterized	Regulation of catalytic activity
XM_015276679.1	PRMT9	PREDICTED: Gallus gallus protein arginine methyltransferase 9 (PRMT9), transcript variant X2, mRNA	-1.4832	Cytosol	Histone arginine methylation; mRNA processing; regulation of transcription, DNA-templated
XM_015301845.1	PRRG1	PREDICTED: Gallus gallus proline rich Gla (G-carboxyglutamic acid) 1 (PRRG1), transcript variant X4, mRNA	1.78249	Extracellular region; integral component of membrane	Uncharacterized
XM_015301833.1	PRRG1	PREDICTED: Gallus gallus proline rich Gla (G-carboxyglutamic acid) 1 (PRRG1), transcript variant X2, mRNA	1.72822	Uncharacterized	Uncharacterized
XM_015301850.1	PRRG1	PREDICTED: Gallus gallus proline rich Gla (G-carboxyglutamic acid) 1 (PRRG1), transcript variant X5, mRNA	1.70888	Extracellular region; integral component of membrane	Uncharacterized
XM_015288193.1	PSAP	PREDICTED: Gallus gallus prosaposin (PSAP), transcript variant X1, mRNA	1.88278	Uncharacterized	Uncharacterized
NM_001031362.1	PSMD3	Gallus gallus proteasome 26S subunit, non-ATPase 3 (PSMD3), mRNA	1.37872	Proteasome complex	Regulation of protein catabolic process
NM_205338.2	PTHLH	Gallus gallus parathyroid hormone-like hormone (PTHLH), transcript variant 2, mRNA	-3.00339	Uncharacterized	Uncharacterized
NM_001017413.1	PTX3	Gallus gallus pentraxin 3, long (PTX3), mRNA	12.2086	Uncharacterized	Uncharacterized
XM_015288806.1	PYROXD2	PREDICTED: Gallus gallus pyridine nucleotide-disulphide oxidoreductase domain 2 (PYROXD2), transcript variant X1, mRNA	1.6859	Uncharacterized	Uncharacterized
XM_015286156.1	QSER1	PREDICTED: Gallus gallus glutamine and serine rich 1 (QSER1), transcript variant X2, mRNA	-1.62217	Uncharacterized	Uncharacterized
NM_001110060.1	RAB23	Gallus gallus RAB23, member RAS oncogene family (RAB23), mRNA	1.49266	Uncharacterized	Uncharacterized
XM_015292409.1	RAD51AP1	PREDICTED: Gallus gallus RAD51 associated protein 1 (RAD51AP1), transcript variant X1, mRNA	-1.60248	Nuclear chromatin; protein-containing complex	Cellular response to ionizing radiation; double-strand break repair via homologous recombination; interstrand cross-link repair; regulation of double-strand break repair via homologous recombination
XM_015292414.1	RAD51AP1	PREDICTED: Gallus gallus RAD51 associated protein 1 (RAD51AP1), transcript variant X2, mRNA	-1.74952	Uncharacterized	Uncharacterized
XR_001464573.1	RALGPS1	PREDICTED: Gallus gallus Ral GEF with PH domain and SH3 binding motif 1 (RALGPS1), transcript variant X4, misc_RNA	-2.21298	Uncharacterized	Uncharacterized
XM_015295819.1	RAP1GAP2	PREDICTED: Gallus gallus RAP1 GTPase activating protein 2 (RAP1GAP2), transcript variant X5, mRNA	2.02419	Uncharacterized	Uncharacterized
NM_204534.4	RARRES1	Gallus gallus retinoic acid receptor responder (tazarotene induced) 1 (RARRES1), mRNA	3.35655	Extracellular region; extracellular space	Biomineral tissue development
XM_001233673.4	RASL10B	PREDICTED: Gallus gallus RAS-like, family 10, member B (RASL10B), mRNA	8.15944	Uncharacterized	Uncharacterized
XM_015286724.1	RASSF7	PREDICTED: Gallus gallus Ras association (RalGDS/AF-6) domain family (N-terminal) member 7 (RASSF7), transcript variant X5, mRNA	-1.39001	Uncharacterized	Uncharacterized
NM_204419.1	RB1	Gallus gallus retinoblastoma 1 (RB1), mRNA	1.36301	Chromatin; Rb-E2F complex; transcription factor complex	Apoptotic process; cell cycle; cell differentiation; cell morphogenesis involved in neuron differentiation; chromatin organization; negative regulation of cell proliferation; negative regulation of G1/S transition of mitotic cell cycle; negative regulation of transcription by RNA polymerase II; neuron differentiation; neuron projection development; regulation of mitotic cell cycle; viral process
NM_204852.1	RBBP4	Gallus gallus retinoblastoma binding protein 4 (RBBP4), mRNA	1.42459	CAF-1 complex; ESC/E(Z) complex; nucleus	Cell cycle; chromatin assembly; chromatin remodeling; DNA replication
XM_015297601.1	RBBP4	PREDICTED: Gallus gallus retinoblastoma binding protein 4 (RBBP4), transcript variant X1, mRNA	1.41163	Uncharacterized	Uncharacterized
XM_015275857.1	RBFA	PREDICTED: Gallus gallus ribosome binding factor A (putative) (RBFA), transcript variant X2, mRNA	-1.33836	Uncharacterized	Uncharacterized
XM_015275859.1	RBFA	PREDICTED: Gallus gallus ribosome binding factor A (putative) (RBFA), transcript variant X4, mRNA	-1.38547	Uncharacterized	Uncharacterized
XR_001467037.1	RBFOX2	PREDICTED: Gallus gallus RNA binding protein, fox-1 homolog (C. elegans) 2 (RBFOX2), transcript variant X29, misc_RNA	-1.76068	Uncharacterized	Uncharacterized
NM_001305093.1	RBM38	Gallus gallus RNA binding motif protein 38 (RBM38), mRNA	-1.74884	Uncharacterized	Regulation of myotube differentiation; regulation of RNA splicing
NM_001006276.1	RFC3	Gallus gallus replication factor C (activator 1) 3, 38kDa (RFC3), mRNA	-1.45498	Uncharacterized	DNA replication
XM_015276731.1	RGCC	PREDICTED: Gallus gallus regulator of cell cycle (RGCC), transcript variant X2, mRNA	4.32004	Uncharacterized	Uncharacterized
XM_015293847.1	RGS14	PREDICTED: Gallus gallus regulator of G-protein signaling 14 (RGS14), transcript variant X1, mRNA	2.38611	Uncharacterized	Uncharacterized
XM_015293848.1	RGS14	PREDICTED: Gallus gallus regulator of G-protein signaling 14 (RGS14), transcript variant X2, mRNA	2.27548	Uncharacterized	Cell division; intracellular signal transduction; regulation of G protein-coupled receptor signaling pathway; spindle organization
NM_001257327.1	RGS18	Gallus gallus regulator of G-protein signaling 18 (RGS18), mRNA	1.85818	Cytoplasm	G protein-coupled receptor signaling pathway; regulation of G protein-coupled receptor signaling pathway
XM_015279885.1	RHOT1	PREDICTED: Gallus gallus ras homolog family member T1 (RHOT1), transcript variant X5, mRNA	-1.30211	Uncharacterized	Uncharacterized
XM_015284392.1	RHOU	PREDICTED: Gallus gallus ras homolog family member U (RHOU), mRNA	-1.67986	Uncharacterized	Uncharacterized
XM_004940080.2	RHPN1	PREDICTED: Gallus gallus rhophilin, Rho GTPase binding protein 1 (RHPN1), transcript variant X1, mRNA	-2.55111	Uncharacterized	Uncharacterized
XM_418410.5	RHPN1	PREDICTED: Gallus gallus rhophilin, Rho GTPase binding protein 1 (RHPN1), transcript variant X2, mRNA	-2.66148	Uncharacterized	Signal transduction
NM_001006540.1	RNF11	Gallus gallus ring finger protein 11 (RNF11), mRNA	-1.35378	Uncharacterized	Uncharacterized
XM_015294032.1	RNF14	PREDICTED: Gallus gallus ring finger protein 14 (RNF14), transcript variant X1, mRNA	-1.63662	Cytoplasm; cytosol; nucleus; ubiquitin ligase complex	Positive regulation of proteasomal ubiquitin-dependent protein catabolic process; positive regulation of transcription, DNA-templated; protein polyubiquitination; regulation of androgen receptor signaling pathway; ubiquitin-dependent protein catabolic process
XM_004937273.2	RNF180	PREDICTED: Gallus gallus ring finger protein 180 (RNF180), transcript variant X3, mRNA	1.4198	Integral component of membrane; intrinsic component of endoplasmic reticulum membrane	Adult behavior; norepinephrine metabolic process; positive regulation of proteasomal ubiquitin-dependent protein catabolic process; positive regulation of protein ubiquitination; protein polyubiquitination; regulation of catalytic activity; serotonin metabolic process
XM_015297866.1	RNF19B	PREDICTED: Gallus gallus ring finger protein 19B (RNF19B), transcript variant X2, mRNA	2.59696	Uncharacterized	Uncharacterized
XM_015285894.1	RNF4	PREDICTED: Gallus gallus ring finger protein 4 (RNF4), transcript variant X1, mRNA	-1.3263	Uncharacterized	Uncharacterized
XM_015285895.1	RNF4	PREDICTED: Gallus gallus ring finger protein 4 (RNF4), transcript variant X2, mRNA	-1.32856	Uncharacterized	Uncharacterized
XM_015285896.1	RNF4	PREDICTED: Gallus gallus ring finger protein 4 (RNF4), transcript variant X3, mRNA	-1.34882	Uncharacterized	Uncharacterized
XM_015298081.1	ROBO3	PREDICTED: Gallus gallus roundabout, Axon guidance receptor, homolog 3 (Drosophila) (ROBO3), transcript variant X4, mRNA	4.57293	Uncharacterized	Uncharacterized
XM_015298079.1	ROBO3	PREDICTED: Gallus gallus roundabout, Axon guidance receptor, homolog 3 (Drosophila) (ROBO3), transcript variant X2, mRNA	4.53166	Uncharacterized	Uncharacterized
XM_015298080.1	ROBO3	PREDICTED: Gallus gallus roundabout, Axon guidance receptor, homolog 3 (Drosophila) (ROBO3), transcript variant X3, mRNA	4.44085	Uncharacterized	Uncharacterized
XM_015298078.1	ROBO3	PREDICTED: Gallus gallus roundabout, Axon guidance receptor, homolog 3 (Drosophila) (ROBO3), transcript variant X1, mRNA	4.0882	Uncharacterized	Uncharacterized
XM_015276087.1	ROCK2	PREDICTED: Gallus gallus Rho-associated, coiled-coil containing protein kinase 2 (ROCK2), transcript variant X3, mRNA	-1.90765	Uncharacterized	Uncharacterized
XM_015276086.1	ROCK2	PREDICTED: Gallus gallus Rho-associated, coiled-coil containing protein kinase 2 (ROCK2), transcript variant X2, mRNA	-1.95412	Uncharacterized	Uncharacterized
XM_015276085.1	ROCK2	PREDICTED: Gallus gallus Rho-associated, coiled-coil containing protein kinase 2 (ROCK2), transcript variant X1, mRNA	-2.03575	Uncharacterized	Uncharacterized
XM_015278888.1	RORA	PREDICTED: Gallus gallus RAR-related orphan receptor A (RORA), transcript variant X3, mRNA	-1.66107	Uncharacterized	Uncharacterized
XM_004943750.2	RORA	PREDICTED: Gallus gallus RAR-related orphan receptor A (RORA), transcript variant X1, mRNA	-1.72609	Uncharacterized	Uncharacterized
XM_015278889.1	RORA	PREDICTED: Gallus gallus RAR-related orphan receptor A (RORA), transcript variant X4, mRNA	-1.86248	Uncharacterized	Uncharacterized
XM_015272576.1	RP11-762I7.5	PREDICTED: Gallus gallus Uncharacterized protein (RP11-762I7.5), mRNA	1.46959	Integral component of membrane	Uncharacterized
NM_001030892.1	RPA2	Gallus gallus replication protein A2, 32kDa (RPA2), mRNA	1.46693	Nucleus	DNA recombination; DNA repair; DNA replication
NM_001006241.1	RPL3	Gallus gallus ribosomal protein L3 (RPL3), mRNA	1.7271	Ribosome	Translation
XM_015275843.1	RREB1	PREDICTED: Gallus gallus ras responsive element binding protein 1 (RREB1), transcript variant X5, mRNA	-1.49419	Uncharacterized	Uncharacterized
XR_001464944.1	RRP8	PREDICTED: Gallus gallus ribosomal RNA processing 8, methyltransferase, homolog (yeast) (RRP8), transcript variant X2, misc_RNA	-1.41495	Uncharacterized	Uncharacterized
XM_015292737.1	RRP9	PREDICTED: Gallus gallus ribosomal RNA processing 9, small subunit (SSU) processome component, homolog (yeast) (RRP9), mRNA	1.31207	Uncharacterized	Uncharacterized
XM_421139.5	rtf1	PREDICTED: Gallus gallus RTF1 homolog, Paf1/RNA polymerase II complex component (RTF1), mRNA	-1.41169	Uncharacterized	Uncharacterized
XM_015288109.1	RTKN2	PREDICTED: Gallus gallus rhotekin 2 (RTKN2), transcript variant X2, mRNA	-1.88849	Cytoplasm; nucleus	Hemopoiesis; negative regulation of intrinsic apoptotic signaling pathway; positive regulation of cell proliferation; positive regulation of NF-kappaB transcription factor activity; positive regulation of NIK/NF-kappaB signaling; signal transduction
XM_015299305.1	RUNX1	PREDICTED: Gallus gallus runt-related transcription factor 1 (RUNX1), transcript variant X2, mRNA	4.64985	Cytosol; nucleoplasm; nucleus	Hemopoiesis; neuron differentiation; positive regulation of granulocyte differentiation; positive regulation of interleukin-2 production
XM_015299299.1	RUNX1	PREDICTED: Gallus gallus runt-related transcription factor 1 (RUNX1), transcript variant X1, mRNA	4.63503	Uncharacterized	Uncharacterized
XM_015287294.1	RYR3	PREDICTED: Gallus gallus ryanodine receptor 3 (RYR3), transcript variant X3, mRNA	-1.9437	Uncharacterized	Uncharacterized
XM_015287292.1	RYR3	PREDICTED: Gallus gallus ryanodine receptor 3 (RYR3), transcript variant X1, mRNA	-1.97926	Uncharacterized	Uncharacterized
XM_015287300.1	RYR3	PREDICTED: Gallus gallus ryanodine receptor 3 (RYR3), transcript variant X9, mRNA	-1.9868	Uncharacterized	Uncharacterized
XM_015287297.1	RYR3	PREDICTED: Gallus gallus ryanodine receptor 3 (RYR3), transcript variant X6, mRNA	-1.99065	Uncharacterized	Uncharacterized
XM_015287301.1	RYR3	PREDICTED: Gallus gallus ryanodine receptor 3 (RYR3), transcript variant X10, mRNA	-1.99349	Uncharacterized	Uncharacterized
XM_015287302.1	RYR3	PREDICTED: Gallus gallus ryanodine receptor 3 (RYR3), transcript variant X11, mRNA	-2.00296	Uncharacterized	Uncharacterized
XM_015287296.1	RYR3	PREDICTED: Gallus gallus ryanodine receptor 3 (RYR3), transcript variant X5, mRNA	-2.03069	Uncharacterized	Uncharacterized
XM_015287303.1	RYR3	PREDICTED: Gallus gallus ryanodine receptor 3 (RYR3), transcript variant X12, mRNA	-2.03411	Uncharacterized	Uncharacterized
XM_015287295.1	RYR3	PREDICTED: Gallus gallus ryanodine receptor 3 (RYR3), transcript variant X4, mRNA	-2.08025	Uncharacterized	Uncharacterized
XM_015287299.1	RYR3	PREDICTED: Gallus gallus ryanodine receptor 3 (RYR3), transcript variant X8, mRNA	-2.08098	Uncharacterized	Uncharacterized
NM_206874.2	RYR3	Gallus gallus ryanodine receptor 3 (RYR3), mRNA	-2.09118	Cell; integral component of membrane	Uncharacterized
XM_003642629.3	S100A1	PREDICTED: Gallus gallus S100 calcium binding protein A1 (S100A1), transcript variant X1, mRNA	1.67726	Nucleus; sarcoplasmic reticulum	Positive regulation of nitric-oxide synthase activity; positive regulation of sprouting angiogenesis; regulation of heart contraction
XM_004948219.2	S100A4	PREDICTED: Gallus gallus S100 calcium binding protein A4 (S100A4), mRNA	3.09895	Uncharacterized	Uncharacterized
NM_204148.1	S100A6	Gallus gallus S100 calcium binding protein A6 (S100A6), mRNA	3.00401	Cell; cytosol; extrinsic component of cytoplasmic side of plasma membrane; nuclear envelope; perinuclear region of cytoplasm; ruffle	Cell cycle; positive regulation of cell division
XM_015281485.1	SATB1	PREDICTED: Gallus gallus SATB homeobox 1 (SATB1), transcript variant X1, mRNA	-1.88338	Uncharacterized	Uncharacterized
XM_015281489.1	SATB1	PREDICTED: Gallus gallus SATB homeobox 1 (SATB1), transcript variant X5, mRNA	-2.07132	Nuclear heterochromatin; nuclear matrix; nucleus; PML body	Activated T cell proliferation; CD4-positive, alpha-beta T cell differentiation; CD8-positive, alpha-beta T cell differentiation; chromatin remodeling; epidermis development; histone methylation; reflex
XM_015299980.1	SBNO2	PREDICTED: Gallus gallus strawberry notch homolog 2 (Drosophila) (SBNO2), transcript variant X2, mRNA	2.37463	Uncharacterized	Uncharacterized
XM_004948874.2	SBNO2	PREDICTED: Gallus gallus strawberry notch homolog 2 (Drosophila) (SBNO2), transcript variant X4, mRNA	2.22784	Uncharacterized	Uncharacterized
XM_015299979.1	SBNO2	PREDICTED: Gallus gallus strawberry notch homolog 2 (Drosophila) (SBNO2), transcript variant X1, mRNA	2.03303	Nucleus	Bone mineralization; bone trabecula morphogenesis; cellular response to interleukin-11; cellular response to interleukin-6; cellular response to leukemia inhibitory factor; cellular response to lipopolysaccharide; macrophage activation involved in immune response; negative regulation of transcription, DNA-templated; osteoclast differentiation; osteoclast fusion; positive regulation of transcripti…
XM_015279022.1	SCAPER	PREDICTED: Gallus gallus S-phase cyclin A-associated protein in the ER (SCAPER), transcript variant X3, mRNA	-1.54889	Uncharacterized	Uncharacterized
NM_001277398.1	SDHA	Gallus gallus succinate dehydrogenase complex, subunit A, flavoprotein (Fp) (SDHA), mRNA	-1.75054	Mitochondrial inner membrane; mitochondrial respiratory chain complex II, succinate dehydrogenase complex (ubiquinone); plasma membrane succinate dehydrogenase complex	Mitochondrial electron transport, succinate to ubiquinone; respiratory electron transport chain; succinate metabolic process; tricarboxylic acid cycle
NM_001005802.1	SEC11A	Gallus gallus SEC11 homolog A (S. cerevisiae) (SEC11A), mRNA	1.52569	Integral component of membrane; signal peptidase complex	Signal peptide processing
XM_015276358.1	SEC24D	PREDICTED: Gallus gallus SEC24 family member D (SEC24D), transcript variant X5, mRNA	2.32891	COPII vesicle coat; Golgi membrane	Cargo loading into COPII-coated vesicle; intracellular protein transport
XM_015276355.1	SEC24D	PREDICTED: Gallus gallus SEC24 family member D (SEC24D), transcript variant X1, mRNA	2.25322	COPII vesicle coat; Golgi membrane	Cargo loading into COPII-coated vesicle; intracellular protein transport
XM_015276356.1	SEC24D	PREDICTED: Gallus gallus SEC24 family member D (SEC24D), transcript variant X2, mRNA	2.25085	COPII vesicle coat; Golgi membrane	Cargo loading into COPII-coated vesicle; intracellular protein transport
XM_015276357.1	SEC24D	PREDICTED: Gallus gallus SEC24 family member D (SEC24D), transcript variant X4, mRNA	2.2294	COPII vesicle coat; Golgi membrane	Cargo loading into COPII-coated vesicle; intracellular protein transport
XM_015293489.1	SEMA3B	PREDICTED: Gallus gallus sema domain, immunoglobulin domain (Ig), short basic domain, secreted, (semaphorin) 3B (SEMA3B), transcript variant X1, mRNA	-1.65851	Uncharacterized	Uncharacterized
XM_015293491.1	SEMA3B	PREDICTED: Gallus gallus sema domain, immunoglobulin domain (Ig), short basic domain, secreted, (semaphorin) 3B (SEMA3B), transcript variant X3, mRNA	-1.68681	Uncharacterized	Uncharacterized
XM_015276897.1	SERPINE2	PREDICTED: Gallus gallus serpin peptidase inhibitor, clade E (nexin, plasminogen activator inhibitor type 1), member 2 (SERPINE2), transcript variant X3, mRNA	2.64147	Uncharacterized	Uncharacterized
NM_001083920.1	SERPINE2	Gallus gallus serpin peptidase inhibitor, clade E (nexin, plasminogen activator inhibitor type 1), member 2 (SERPINE2), mRNA	2.63983	Collagen-containing extracellular matrix; cytosol; extracellular space; extrinsic component of external side of plasma membrane; neuromuscular junction; platelet alpha granule	Blood coagulation; cerebellar granular layer morphogenesis; detection of mechanical stimulus involved in sensory perception; innervation; long-term synaptic potentiation; mating plug formation; negative regulation of cell growth; negative regulation of cell proliferation; negative regulation of endopeptidase activity; negative regulation of phosphatidylinositol 3-kinase signaling; negative regula…
XM_015273648.1	SGCA	PREDICTED: Gallus gallus sarcoglycan, alpha (50kDa dystrophin-associated glycoprotein) (SGCA), mRNA	-2.23335	Uncharacterized	Uncharacterized
NM_001012574.1	SH3BGRL	Gallus gallus SH3 domain binding glutamic acid-rich protein like (SH3BGRL), mRNA	1.57019	Uncharacterized	Uncharacterized
NM_001085439.1	SHFM1	Gallus gallus split hand/foot malformation (ectrodactyly) type 1 (SHFM1), mRNA	-1.70509	Proteasome regulatory particle, lid subcomplex	Double-strand break repair via homologous recombination; mRNA export from nucleus; proteasome assembly
XM_414429.5	SHQ1	PREDICTED: Gallus gallus SHQ1, H/ACA ribonucleoprotein assembly factor (SHQ1), transcript variant X4, mRNA	1.86052	Uncharacterized	Uncharacterized
XM_015293230.1	SHQ1	PREDICTED: Gallus gallus SHQ1, H/ACA ribonucleoprotein assembly factor (SHQ1), transcript variant X2, mRNA	1.74863	Uncharacterized	Uncharacterized
XM_004944692.2	SHQ1	PREDICTED: Gallus gallus SHQ1, H/ACA ribonucleoprotein assembly factor (SHQ1), transcript variant X1, mRNA	1.51317	Uncharacterized	Uncharacterized
XM_015292411.1	SIAH1	PREDICTED: Gallus gallus siah E3 ubiquitin protein ligase 1 (SIAH1), transcript variant X1, mRNA	-2.82121	Beta-catenin destruction complex; nucleus	Multicellular organism development; positive regulation of intrinsic apoptotic signaling pathway; proteasome-mediated ubiquitin-dependent protein catabolic process; ubiquitin-dependent protein catabolic process
XM_015292419.1	SIAH1	PREDICTED: Gallus gallus siah E3 ubiquitin protein ligase 1 (SIAH1), transcript variant X8, mRNA	-2.82927	Beta-catenin destruction complex; nucleus	Multicellular organism development; positive regulation of intrinsic apoptotic signaling pathway; proteasome-mediated ubiquitin-dependent protein catabolic process; ubiquitin-dependent protein catabolic process
XM_015292418.1	SIAH1	PREDICTED: Gallus gallus siah E3 ubiquitin protein ligase 1 (SIAH1), transcript variant X7, mRNA	-2.83406	Beta-catenin destruction complex; nucleus	Multicellular organism development; positive regulation of intrinsic apoptotic signaling pathway; proteasome-mediated ubiquitin-dependent protein catabolic process; ubiquitin-dependent protein catabolic process
XM_015292417.1	SIAH1	PREDICTED: Gallus gallus siah E3 ubiquitin protein ligase 1 (SIAH1), transcript variant X6, mRNA	-2.83438	Beta-catenin destruction complex; nucleus	Multicellular organism development; positive regulation of intrinsic apoptotic signaling pathway; proteasome-mediated ubiquitin-dependent protein catabolic process; ubiquitin-dependent protein catabolic process
XM_015292415.1	SIAH1	PREDICTED: Gallus gallus siah E3 ubiquitin protein ligase 1 (SIAH1), transcript variant X4, mRNA	-2.86165	Beta-catenin destruction complex; nucleus	Multicellular organism development; positive regulation of intrinsic apoptotic signaling pathway; proteasome-mediated ubiquitin-dependent protein catabolic process; ubiquitin-dependent protein catabolic process
XM_015292413.1	SIAH1	PREDICTED: Gallus gallus siah E3 ubiquitin protein ligase 1 (SIAH1), transcript variant X3, mRNA	-2.86368	Beta-catenin destruction complex; nucleus	Multicellular organism development; positive regulation of intrinsic apoptotic signaling pathway; proteasome-mediated ubiquitin-dependent protein catabolic process; ubiquitin-dependent protein catabolic process
XM_015292416.1	SIAH1	PREDICTED: Gallus gallus siah E3 ubiquitin protein ligase 1 (SIAH1), transcript variant X5, mRNA	-2.94956	Beta-catenin destruction complex; nucleus	Multicellular organism development; positive regulation of intrinsic apoptotic signaling pathway; proteasome-mediated ubiquitin-dependent protein catabolic process; ubiquitin-dependent protein catabolic process
XM_015293882.1	SIMC1	PREDICTED: Gallus gallus SUMO-interacting motifs containing 1 (SIMC1), transcript variant X1, mRNA	-1.75028	Uncharacterized	Uncharacterized
XM_003641791.3	SLC12A9	PREDICTED: Gallus gallus solute carrier family 12, member 9 (SLC12A9), mRNA	1.5157	Cell; integral component of membrane	Cell volume homeostasis; chloride ion homeostasis; chloride transmembrane transport; potassium ion homeostasis; potassium ion import across plasma membrane
XR_001470390.1	SLC1A6	PREDICTED: Gallus gallus solute carrier family 1 (high affinity aspartate/glutamate transporter), member 6 (SLC1A6), transcript variant X6, misc_RNA	3.52553	Uncharacterized	Uncharacterized
XR_001470387.1	SLC1A6	PREDICTED: Gallus gallus solute carrier family 1 (high affinity aspartate/glutamate transporter), member 6 (SLC1A6), transcript variant X3, misc_RNA	3.50337	Uncharacterized	Uncharacterized
XR_001470388.1	SLC1A6	PREDICTED: Gallus gallus solute carrier family 1 (high affinity aspartate/glutamate transporter), member 6 (SLC1A6), transcript variant X4, misc_RNA	3.44022	Uncharacterized	Uncharacterized
XR_001470389.1	SLC1A6	PREDICTED: Gallus gallus solute carrier family 1 (high affinity aspartate/glutamate transporter), member 6 (SLC1A6), transcript variant X5, misc_RNA	3.4141	Uncharacterized	Uncharacterized
XM_418968.5	SLC22A23	PREDICTED: Gallus gallus solute carrier family 22, member 23 (SLC22A23), transcript variant X1, mRNA	2.05138	Integral component of membrane	Uncharacterized
XM_015292673.1	SLC22A31	PREDICTED: Gallus gallus solute carrier family 22, member 31 (SLC22A31), transcript variant X2, mRNA	-1.51711	Uncharacterized	Uncharacterized
XM_015289768.1	SLC25A12	PREDICTED: Gallus gallus solute carrier family 25 (aspartate/glutamate carrier), member 12 (SLC25A12), transcript variant X6, mRNA	-2.39368	Uncharacterized	Uncharacterized
XM_015289770.1	SLC25A12	PREDICTED: Gallus gallus solute carrier family 25 (aspartate/glutamate carrier), member 12 (SLC25A12), transcript variant X8, mRNA	-2.41013	Uncharacterized	Uncharacterized
XM_015289764.1	SLC25A12	PREDICTED: Gallus gallus solute carrier family 25 (aspartate/glutamate carrier), member 12 (SLC25A12), transcript variant X1, mRNA	-2.42131	Uncharacterized	Uncharacterized
XM_015289771.1	SLC25A12	PREDICTED: Gallus gallus solute carrier family 25 (aspartate/glutamate carrier), member 12 (SLC25A12), transcript variant X9, mRNA	-2.42917	Uncharacterized	Uncharacterized
XM_015289765.1	SLC25A12	PREDICTED: Gallus gallus solute carrier family 25 (aspartate/glutamate carrier), member 12 (SLC25A12), transcript variant X2, mRNA	-2.42971	Integral component of membrane; mitochondrion; myelin sheath	Aspartate transmembrane transport; L-glutamate transmembrane transport; malate-aspartate shuttle; response to calcium ion
XM_015289767.1	SLC25A12	PREDICTED: Gallus gallus solute carrier family 25 (aspartate/glutamate carrier), member 12 (SLC25A12), transcript variant X4, mRNA	-2.46222	Uncharacterized	Uncharacterized
XM_428938.5	SLC25A12	PREDICTED: Gallus gallus solute carrier family 25 (aspartate/glutamate carrier), member 12 (SLC25A12), transcript variant X5, mRNA	-2.46691	Uncharacterized	Uncharacterized
XM_015289766.1	SLC25A12	PREDICTED: Gallus gallus solute carrier family 25 (aspartate/glutamate carrier), member 12 (SLC25A12), transcript variant X3, mRNA	-2.49965	Uncharacterized	Uncharacterized
XM_004946370.2	SLC25A19	PREDICTED: Gallus gallus solute carrier family 25 (mitochondrial thiamine pyrophosphate carrier), member 19 (SLC25A19), transcript variant X4, mRNA	-1.30806	Integral component of mitochondrial inner membrane	Thiamine pyrophosphate transmembrane transport
XM_004946368.2	SLC25A19	PREDICTED: Gallus gallus solute carrier family 25 (mitochondrial thiamine pyrophosphate carrier), member 19 (SLC25A19), transcript variant X1, mRNA	-1.36	Integral component of mitochondrial inner membrane	Thiamine pyrophosphate transmembrane transport
NM_001252068.2	SLC25A22	Gallus gallus solute carrier family 25 (mitochondrial carrier: glutamate), member 22 (SLC25A22), mRNA	1.90179	Integral component of membrane; mitochondrial inner membrane	Aspartate transmembrane transport; L-glutamate transmembrane transport; malate-aspartate shuttle
XM_015290612.1	SLC30A7	PREDICTED: Gallus gallus solute carrier family 30 (zinc transporter), member 7 (SLC30A7), transcript variant X1, mRNA	1.60333	Uncharacterized	Uncharacterized
NM_001199616.1	SLC35E3	Gallus gallus solute carrier family 35, member E3 (SLC35E3), mRNA	1.58657	Golgi apparatus; integral component of membrane	Uncharacterized
XM_015279921.1	SLC39A11	PREDICTED: Gallus gallus solute carrier family 39, member 11 (SLC39A11), mRNA	1.5347	Uncharacterized	Uncharacterized
XM_015296459.1	SLC52A3	PREDICTED: Gallus gallus solute carrier family 52 (riboflavin transporter), member 3 (SLC52A3), transcript variant X2, mRNA	1.6867	Integral component of plasma membrane	Cellular response to heat; sensory perception of sound
XM_417443.5	SLC52A3	PREDICTED: Gallus gallus solute carrier family 52 (riboflavin transporter), member 3 (SLC52A3), transcript variant X1, mRNA	1.66808	Integral component of plasma membrane	Cellular response to heat; sensory perception of sound
XM_414303.4	SLC6A1	PREDICTED: Gallus gallus solute carrier family 6 (neurotransmitter transporter, GABA), member 1 (SLC6A1), transcript variant X1, mRNA	-2.02367	Uncharacterized	Uncharacterized
XM_015293474.1	SLC6A1	PREDICTED: Gallus gallus solute carrier family 6 (neurotransmitter transporter, GABA), member 1 (SLC6A1), transcript variant X2, mRNA	-2.23527	Uncharacterized	Uncharacterized
NM_001197042.1	SLIT3	Gallus gallus slit homolog 3 (Drosophila) (SLIT3), mRNA	5.0848	Cell; extracellular space	Aortic valve morphogenesis; apoptotic process involved in luteolysis; atrioventricular valve morphogenesis; Axon extension involved in Axon guidance; cellular response to hormone stimulus; negative chemotaxis; negative regulation of cell growth; negative regulation of cell proliferation; negative regulation of chemokine-mediated signaling pathway; negative regulation of gene expression; response …
XM_015293582.1	SLIT3	PREDICTED: Gallus gallus slit homolog 3 (Drosophila) (SLIT3), transcript variant X1, mRNA	3.88226	Uncharacterized	Uncharacterized
XM_015293584.1	SLIT3	PREDICTED: Gallus gallus slit homolog 3 (Drosophila) (SLIT3), transcript variant X3, mRNA	3.87461	Uncharacterized	Uncharacterized
XM_015293585.1	SLIT3	PREDICTED: Gallus gallus slit homolog 3 (Drosophila) (SLIT3), transcript variant X4, mRNA	3.85947	Uncharacterized	Uncharacterized
XM_015293586.1	SLIT3	PREDICTED: Gallus gallus slit homolog 3 (Drosophila) (SLIT3), transcript variant X5, mRNA	3.77347	Uncharacterized	Uncharacterized
NM_001014968.1	SMAD5	Gallus gallus SMAD family member 5 (SMAD5), mRNA	-1.60474	Cytosol; nucleoplasm; nucleus; transcription factor complex	BMP signaling pathway; bone development; cardiac muscle contraction; cartilage development; cellular response to organic cyclic compound; erythrocyte differentiation; germ cell development; negative regulation of transcription by RNA polymerase II; osteoblast fate commitment; positive regulation of osteoblast differentiation; positive regulation of transcription from RNA polymerase II promoter in…
XM_015274718.1	SMG9	PREDICTED: Gallus gallus SMG9 nonsense mediated mRNA decay factor (SMG9), mRNA	-1.34332	Uncharacterized	Uncharacterized
XM_015298131.1	SNX19	PREDICTED: Gallus gallus sorting nexin 19 (SNX19), transcript variant X1, mRNA	-3.06848	Uncharacterized	Uncharacterized
XM_015285700.1	SOD3	PREDICTED: Gallus gallus superoxide dismutase 3, extracellular (SOD3), mRNA	8.55962	Collagen-containing extracellular matrix; cytoplasm; extracellular space	Removal of superoxide radicals; response to hypoxia
XM_015288982.1	SORCS1	PREDICTED: Gallus gallus sortilin-related VPS10 domain containing receptor 1 (SORCS1), mRNA	2.38545	Uncharacterized	Uncharacterized
XM_015276737.1	SOS2	PREDICTED: Gallus gallus son of sevenless homolog 2 (Drosophila) (SOS2), mRNA	-1.47082	Nucleosome	Regulation of Rho protein signal transduction; small GTPase mediated signal transduction
XM_015277914.1	SOWAHC	PREDICTED: Gallus gallus sosondowah ankyrin repeat domain family member C (SOWAHC), mRNA	2.48441	Uncharacterized	Uncharacterized
XM_015290107.1	SPEG	PREDICTED: Gallus gallus SPEG complex locus (SPEG), transcript variant X11, mRNA	-2.67676	Uncharacterized	Uncharacterized
XM_414716.5	SPSB3	PREDICTED: Gallus gallus splA/ryanodine receptor domain and SOCS box containing 3 (SPSB3), transcript variant X2, mRNA	-1.54773	SCF ubiquitin ligase complex	Proteasome-mediated ubiquitin-dependent protein catabolic process; ubiquitin-dependent protein catabolic process
NM_001006478.2	SRP14	Gallus gallus signal recognition particle 14kDa (homologous Alu RNA binding protein) (SRP14), mRNA	1.39998	Nucleus; signal recognition particle, endoplasmic reticulum targeting	Protein targeting to ER; response to drug; SRP-dependent cotranslational protein targeting to membrane
XM_004947731.2	SRSF4	PREDICTED: Gallus gallus serine/arginine-rich splicing factor 4 (SRSF4), transcript variant X2, mRNA	-1.39588	Uncharacterized	Uncharacterized
XM_015289552.1	SSFA2	PREDICTED: Gallus gallus sperm specific antigen 2 (SSFA2), mRNA	1.3322	Plasma membrane	Uncharacterized
XM_015280006.1	SSR2	PREDICTED: Gallus gallus signal sequence receptor, beta (translocon-associated protein beta) (SSR2), transcript variant X3, mRNA	1.72178	Endoplasmic reticulum; endoplasmic reticulum membrane; integral component of membrane	Uncharacterized
XM_015280005.1	SSR2	PREDICTED: Gallus gallus signal sequence receptor, beta (translocon-associated protein beta) (SSR2), transcript variant X2, mRNA	1.72126	Endoplasmic reticulum; endoplasmic reticulum membrane; integral component of membrane	Uncharacterized
XM_015280004.1	SSR2	PREDICTED: Gallus gallus signal sequence receptor, beta (translocon-associated protein beta) (SSR2), transcript variant X1, mRNA	1.72064	Endoplasmic reticulum; endoplasmic reticulum membrane; integral component of membrane	Uncharacterized
NM_001006561.1	SSR2	Gallus gallus signal sequence receptor, beta (translocon-associated protein beta) (SSR2), mRNA	1.34046	Endoplasmic reticulum; endoplasmic reticulum membrane; integral component of membrane	Uncharacterized
XM_015277702.1	STAG3	PREDICTED: Gallus gallus stromal antigen 3 (STAG3), transcript variant X2, mRNA	1.6665	Uncharacterized	Uncharacterized
XM_015274736.1	STAT6	PREDICTED: Gallus gallus signal transducer and activator of transcription 6, interleukin-4 induced (STAT6), partial mRNA	-2.15962	Uncharacterized	Uncharacterized
XM_015296363.1	STK4	PREDICTED: Gallus gallus serine/threonine kinase 4 (STK4), transcript variant X2, mRNA	1.545	Cytosol; nuclear body; protein-containing complex	Branching involved in blood vessel morphogenesis; cell morphogenesis; central nervous system development; endocardium development; hepatocyte apoptotic process; hippo signaling; keratinocyte differentiation; negative regulation of canonical Wnt signaling pathway; negative regulation of cell proliferation; negative regulation of organ growth; neural tube formation; peptidyl-serine phosphorylation;…
NM_001030853.1	STK4	Gallus gallus serine/threonine kinase 4 (STK4), mRNA	1.46779	Cytoplasm; nucleus	Activation of protein kinase activity; apoptotic process; hippo signaling; signal transduction by protein phosphorylation; stress-activated protein kinase signaling cascade
XM_003640994.3	STXBP5	PREDICTED: Gallus gallus syntaxin binding protein 5 (tomosyn) (STXBP5), transcript variant X1, mRNA	1.44368	Uncharacterized	Uncharacterized
XM_015294273.1	STYK1	PREDICTED: Gallus gallus serine/threonine/tyrosine kinase 1 (STYK1), transcript variant X2, mRNA	-2.2157	Uncharacterized	Uncharacterized
XM_004938148.2	STYK1	PREDICTED: Gallus gallus serine/threonine/tyrosine kinase 1 (STYK1), transcript variant X4, mRNA	-2.24884	Uncharacterized	Uncharacterized
XM_004938145.2	STYK1	PREDICTED: Gallus gallus serine/threonine/tyrosine kinase 1 (STYK1), transcript variant X6, mRNA	-2.26613	Uncharacterized	Uncharacterized
XM_015294301.1	STYK1	PREDICTED: Gallus gallus serine/threonine/tyrosine kinase 1 (STYK1), transcript variant X11, mRNA	-2.27368	Uncharacterized	Uncharacterized
XM_015294294.1	STYK1	PREDICTED: Gallus gallus serine/threonine/tyrosine kinase 1 (STYK1), transcript variant X9, mRNA	-2.33159	Uncharacterized	Uncharacterized
XM_416534.5	STYK1	PREDICTED: Gallus gallus serine/threonine/tyrosine kinase 1 (STYK1), transcript variant X1, mRNA	-2.35102	Uncharacterized	Uncharacterized
XM_015294290.1	STYK1	PREDICTED: Gallus gallus serine/threonine/tyrosine kinase 1 (STYK1), transcript variant X7, mRNA	-2.44594	Uncharacterized	Uncharacterized
XM_015294293.1	STYK1	PREDICTED: Gallus gallus serine/threonine/tyrosine kinase 1 (STYK1), transcript variant X8, mRNA	-2.45491	Uncharacterized	Uncharacterized
NM_001006271.2	SUCLA2	Gallus gallus succinate-CoA ligase, ADP-forming, beta subunit (SUCLA2), mRNA	-1.72656	Mitochondrion; myelin sheath	Tricarboxylic acid cycle
XM_015300047.1	SUGP2	PREDICTED: Gallus gallus SURP and G patch domain containing 2 (SUGP2), transcript variant X3, mRNA	-1.65117	Uncharacterized	Uncharacterized
XR_001470426.1	SUGP2	PREDICTED: Gallus gallus SURP and G patch domain containing 2 (SUGP2), transcript variant X2, misc_RNA	-1.75832	Uncharacterized	Uncharacterized
NM_001031430.1	SYK	Gallus gallus spleen tyrosine kinase (SYK), mRNA	2.16478	Cytosol; early phagosome; plasma membrane	Adaptive immune response; B cell receptor signaling pathway; blood vessel morphogenesis; cellular response to hydrogen peroxide; cellular response to molecule of fungal origin; defense response to bacterium; innate immune response; integrin-mediated signaling pathway; intracellular signal transduction; leukocyte activation involved in immune response; leukocyte cell-cell adhesion; lymph vessel de…
NM_001252278.1	SYNGR1	Gallus gallus synaptogyrin 1 (SYNGR1), mRNA	-2.21768	Uncharacterized	Uncharacterized
XM_015286104.1	SYT7	PREDICTED: Gallus gallus synaptotagmin VII (SYT7), transcript variant X1, mRNA	1.39535	Uncharacterized	Uncharacterized
NM_001030841.2	TAF3	Gallus gallus TAF3 RNA polymerase II, TATA box binding protein (TBP)-associated factor, 140kDa (TAF3), mRNA	-1.93647	Transcription factor TFIID complex	Uncharacterized
XR_001470129.1	TARS2	PREDICTED: Gallus gallus threonyl-tRNA synthetase 2, mitochondrial (putative) (TARS2), transcript variant X4, misc_RNA	-2.74394	Uncharacterized	Uncharacterized
XR_001470128.1	TARS2	PREDICTED: Gallus gallus threonyl-tRNA synthetase 2, mitochondrial (putative) (TARS2), transcript variant X3, misc_RNA	-2.90281	Uncharacterized	Uncharacterized
XM_015283147.1	TATDN1	PREDICTED: Gallus gallus TatD DNase domain containing 1 (TATDN1), transcript variant X4, mRNA	-1.34004	Uncharacterized	Uncharacterized
XM_015281288.1	TAX1BP1	PREDICTED: Gallus gallus Tax1 (human T-cell leukemia virus type I) binding protein 1 (TAX1BP1), transcript variant X1, mRNA	-1.36444	Uncharacterized	Uncharacterized
XM_015278944.1	TBC1D2B	PREDICTED: Gallus gallus TBC1 domain family, member 2B (TBC1D2B), transcript variant X10, mRNA	1.41972	Uncharacterized	Uncharacterized
XM_015282663.1	TCEA1	PREDICTED: Gallus gallus transcription elongation factor A (SII), 1 (TCEA1), transcript variant X1, mRNA	1.33642	Uncharacterized	Uncharacterized
XM_015272951.1	TGOLN2	PREDICTED: Gallus gallus trans-golgi network protein 2 (TGOLN2), mRNA	1.40726	Uncharacterized	Uncharacterized
XM_015284051.1	THBS2	PREDICTED: Gallus gallus thrombospondin 2 (THBS2), transcript variant X1, mRNA	15.5047	Basement membrane; extracellular space; platelet alpha granule	Cell adhesion; negative regulation of angiogenesis
XM_015284053.1	THBS2	PREDICTED: Gallus gallus thrombospondin 2 (THBS2), transcript variant X2, mRNA	15.0051	Extracellular space; platelet alpha granule	Cell adhesion; negative regulation of angiogenesis
XM_015284073.1	TIAM2	PREDICTED: Gallus gallus T-cell lymphoma invasion and metastasis 2 (TIAM2), transcript variant X1, mRNA	1.43596	Uncharacterized	Uncharacterized
XM_015300025.1	TICAM1	PREDICTED: Gallus gallus toll-like receptor adaptor molecule 1 (TICAM1), transcript variant X1, mRNA	-2.04677	Uncharacterized	Innate immune response
NM_001257290.1	TIMMDC1	Gallus gallus translocase of inner mitochondrial membrane domain containing 1 (TIMMDC1), mRNA	-1.35141	Integral component of membrane; mitochondrion; nucleoplasm	Uncharacterized
NM_204703.2	TLL1	Gallus gallus tolloid-like 1 (TLL1), mRNA	3.38409	Uncharacterized	Uncharacterized
XM_015275550.1	TMEM116	PREDICTED: Gallus gallus transmembrane protein 116 (TMEM116), transcript variant X5, mRNA	-1.7329	Uncharacterized	Uncharacterized
XM_015275547.1	TMEM116	PREDICTED: Gallus gallus transmembrane protein 116 (TMEM116), transcript variant X2, mRNA	-1.78498	Uncharacterized	Uncharacterized
XM_015275548.1	TMEM116	PREDICTED: Gallus gallus transmembrane protein 116 (TMEM116), transcript variant X3, mRNA	-1.78536	Uncharacterized	Uncharacterized
XM_015282506.1	TMEM117	PREDICTED: Gallus gallus transmembrane protein 117 (TMEM117), transcript variant X3, mRNA	-1.87724	Uncharacterized	Uncharacterized
XM_015297186.1	TMEM51	PREDICTED: Gallus gallus transmembrane protein 51 (TMEM51), transcript variant X3, mRNA	1.36481	Integral component of membrane	Uncharacterized
XM_015297184.1	TMEM51	PREDICTED: Gallus gallus transmembrane protein 51 (TMEM51), transcript variant X1, mRNA	1.33944	Integral component of membrane	Uncharacterized
XM_015298246.1	TMPRSS13	PREDICTED: Gallus gallus transmembrane protease serine 13 (TMPRSS13), transcript variant X6, mRNA	2.37056	Uncharacterized	Uncharacterized
XM_015298244.1	TMPRSS13	PREDICTED: Gallus gallus transmembrane protease serine 13 (TMPRSS13), transcript variant X4, mRNA	2.32178	Uncharacterized	Uncharacterized
NM_001195785.1	TMSB15B	Gallus gallus thymosin beta 15 (LOC100502566), mRNA	1.92269	Cytoplasm; cytoskeleton	Actin filament organization; regulation of cell migration; sequestering of actin monomers
NM_001030874.1	TNFRSF18	Gallus gallus tumor necrosis factor receptor superfamily, member 18 (TNFRSF18), mRNA	2.37794	Integral component of plasma membrane	Negative regulation of apoptotic process
XM_015295276.1	TNRC6C	PREDICTED: Gallus gallus trinucleotide repeat containing 6C (TNRC6C), transcript variant X2, mRNA	-1.6086	Uncharacterized	Uncharacterized
XM_015296742.1	TP53TG5	PREDICTED: Gallus gallus TP53 target 5 (TP53TG5), transcript variant X4, mRNA	-1.97979	Uncharacterized	Uncharacterized
XM_004938558.2	TPP2	PREDICTED: Gallus gallus tripeptidyl peptidase II (TPP2), transcript variant X1, mRNA	-2.61375	Uncharacterized	Uncharacterized
[truncated: 84 more rows]
